# Supplementary material for: (Z)-2-(5-Acetyl-4-methyl-3-phenyl-2,3-dihydro-1,3-thia­zol-2-yl­idene)-3-(3-methyl-1-benzofuran-2-yl)-3-oxo­propane­nitrile
Source: Acta Crystallogr Sect E Struct Rep Online. 2012 Aug 15;68(Pt 9):o2727. doi: 10.1107/S1600536812035039 (PMC3435740; doi:10.1107/S1600536812035039)
Supplement: Supplementary file 1 [file e-68-o2727-sup1.cif]

##############################################################################
#                                                                            #
# This CIF contains the data in a paper accepted for publication in          #
# Acta Crystallographica Section E. It conforms to the requirements of       #
# Notes for Authors for Acta Crystallographica Section E, and has been       #
# peer reviewed under the auspices of the IUCr Commission on Journals.       #
#                                                                            #
# Full details of the Crystallographic Information File format               #
# are given in the paper "The Crystallographic Information File (CIF):       #
# a New Standard Archive File for Crystallography" by S. R. Hall, F. H.      #
# Allen and I. D. Brown [Acta Cryst. (1991), A47, 655-685].                  #
#                                                                            #
# The current version of the core CIF dictionary is obtainable from          #
# ftp://ftp.iucr.org/pub/cif_core.dic.                                       #
#                                                                            #
# Software is freely available for graphical display of the structure(s)     #
# in this CIF. For information consult the CIF software page                 #
# http://www.iucr.org/resources/cif/software.                                #
#                                                                            #
# This file may be used for bona fide research purposes within the           #
# scientific community so long as proper attribution is given to the journal # 
# article from which it was obtained.                                        #
#                                                                            #
##############################################################################
data_global
_audit_creation_method     'form.cif (version 2.0)'
_journal_data_validation_number     ?
_journal_date_recd_electronic     2012-07-24
_journal_date_accepted     2012-08-08
_journal_name_full     'Acta Crystallographica, Section E'
_journal_year     2012
_journal_volume     68
_journal_issue      9
_journal_page_first     o2727
_journal_page_last     o2727
_journal_paper_category     QO
_journal_paper_doi     10.1107/S1600536812035039
_journal_coeditor_code     HB6913
_publ_contact_author_name     'Prof. Fun, Hoong-Kun'
_publ_contact_author_address
;
      X-ray Crystallography Unit
      School of Physics
      Universiti Sains Malaysia
      11800 USM, Penang
      MALAYSIA
;
_publ_contact_author_email     'hkfun@usm.my'
_publ_contact_author_fax     '604 6579150'
_publ_contact_author_phone     '604 6533652'
_publ_section_title
;\
(<i>Z</i>)-2-(5-Acetyl-4-methyl-3-phenyl-2,3-dihydro-1,3-thiazol-2-ylidene)-3-\
(3-methyl-1-benzofuran-2-yl)-3-oxopropanenitrile
;
loop_
    _publ_author_name
    _publ_author_footnote
    _publ_author_address
    'Hoong-Kun Fun'
;
      Thomson Reuters ResearcherID: A-3561-2009.
;
;     X-ray Crystallography Unit
      School of Physics
      Universiti Sains Malaysia
      11800 USM, Penang
      Malaysia
;
    'Ching Kheng Quah'
;
      Thomson Reuters ResearcherID: A-5525-2009.
;
;
      X-ray Crystallography Unit
      School of Physics
      Universiti Sains Malaysia
      11800 USM, Penang
      Malaysia
;
    'Hatem A. Abdel-Aziz' ?
;
       Department of Pharmaceutical Chemistry
        College of Pharmacy
        King Saud University
        PO Box 2457, Riyadh 11451
        Saudi Arabia
;
    'Hazem A. Ghabbour' ?
;
 Department of Pharmaceutical Chemistry
        College of Pharmacy
        King Saud University
        PO Box 2457, Riyadh 11451
        Saudi Arabia
;
data_I
_audit_creation_method     SHELXL-97
_chemical_name_systematic
;
(<i>Z</i>)-2-(5-Acetyl-4-methyl-3-phenyl-2,3-dihydro-1,3-thiazol-2-ylidene)-
3-(3-methyl-1-benzofuran-2-yl)-3-oxopropanenitrile
;
_chemical_name_common     ?
_chemical_formula_moiety     'C24 H18 N2 O3 S'
_chemical_formula_sum     'C24 H18 N2 O3 S'
_chemical_formula_iupac     'C24 H18 N2 O3 S'
_chemical_formula_weight     414.46
_chemical_melting_point     ?
_symmetry_cell_setting     monoclinic
_symmetry_space_group_name_H-M     'P 21'
_symmetry_space_group_name_Hall     'P 2yb'
loop_
    _symmetry_equiv_pos_as_xyz
    'x, y, z'
    '-x, y+1/2, -z'
_cell_length_a     9.7836(4)
_cell_length_b     6.3682(3)
_cell_length_c     16.2330(6)
_cell_angle_alpha     90.00
_cell_angle_beta     100.351(3)
_cell_angle_gamma     90.00
_cell_volume     994.92(7)
_cell_formula_units_Z     2
_cell_measurement_reflns_used     1283
_cell_measurement_theta_min     2.77
_cell_measurement_theta_max     65.03
_cell_measurement_temperature     296(2)
_exptl_crystal_description     'needle'
_exptl_crystal_colour     'yellow'
_exptl_crystal_size_max     0.92
_exptl_crystal_size_mid     0.09
_exptl_crystal_size_min     0.06
_exptl_crystal_density_diffrn     1.383
_exptl_crystal_density_meas     ?
_exptl_crystal_density_method     'not measured'
_exptl_crystal_F_000     432
_exptl_absorpt_coefficient_mu     1.688
_exptl_absorpt_correction_type     multi-scan
_exptl_absorpt_process_details     '(SADABS; Bruker, 2009)'
_exptl_absorpt_correction_T_min     0.3058
_exptl_absorpt_correction_T_max     0.9055
_exptl_special_details
;
;
_diffrn_ambient_temperature     296(2)
_diffrn_radiation_type     CuK\a
_diffrn_radiation_wavelength     1.54178
_diffrn_radiation_source     'fine-focus sealed tube'
_diffrn_radiation_monochromator     graphite
_diffrn_measurement_device_type     'Bruker SMART APEXII CCD'
_diffrn_measurement_method     '\f and \w scans'
_diffrn_detector_area_resol_mean     .
_diffrn_reflns_number     7151
_diffrn_reflns_av_R_equivalents     0.0410
_diffrn_reflns_av_sigmaI/netI     0.0540
_diffrn_reflns_theta_min     2.77
_diffrn_reflns_theta_max     69.76
_diffrn_reflns_theta_full     69.76
_diffrn_measured_fraction_theta_max     0.971
_diffrn_measured_fraction_theta_full     0.971
_diffrn_reflns_limit_h_min     -11
_diffrn_reflns_limit_h_max     11
_diffrn_reflns_limit_k_min     -6
_diffrn_reflns_limit_k_max     7
_diffrn_reflns_limit_l_min     -19
_diffrn_reflns_limit_l_max     19
_diffrn_standards_number     0
_diffrn_standards_interval_count     .
_diffrn_standards_interval_time     .
_diffrn_standards_decay_%     ?
_refine_special_details
;
 Refinement of F^2^ against ALL reflections.  The weighted R-factor wR and
 goodness of fit S are based on F^2^, conventional R-factors R are based
 on F, with F set to zero for negative F^2^. The threshold expression of
 F^2^ > 2sigma(F^2^) is used only for calculating R-factors(gt) etc. and is
 not relevant to the choice of reflections for refinement.  R-factors based
 on F^2^ are statistically about twice as large as those based on F, and R-
 factors based on ALL data will be even larger.
;
_reflns_number_total     2831
_reflns_number_gt     2310
_reflns_threshold_expression     I>2\s(I)
_refine_ls_structure_factor_coef     Fsqd
_refine_ls_matrix_type     full
_refine_ls_R_factor_all     0.0616
_refine_ls_R_factor_gt     0.0440
_refine_ls_wR_factor_gt     0.1096
_refine_ls_wR_factor_ref     0.1191
_refine_ls_goodness_of_fit_ref     1.010
_refine_ls_restrained_S_all     1.009
_refine_ls_number_reflns     2831
_refine_ls_number_parameters     275
_refine_ls_number_restraints     1
_refine_ls_hydrogen_treatment     constr
_refine_ls_weighting_scheme     calc
_refine_ls_weighting_details
         'calc w=1/[\s^2^(Fo^2^)+(0.0714P)^2^+0.0000P] where P=(Fo^2^+2Fc^2^)/3'
_atom_sites_solution_hydrogens     geom
_atom_sites_solution_primary     direct
_atom_sites_solution_secondary     difmap
_refine_ls_shift/su_max     0.001
_refine_ls_shift/su_mean     0.001
_refine_diff_density_max     0.250
_refine_diff_density_min     -0.316
_refine_ls_extinction_method     none
_refine_ls_extinction_coef     ?
_refine_ls_abs_structure_details     'Flack (1983), 831 Friedel pairs'
_refine_ls_abs_structure_Flack     0.03(3)
loop_
    _atom_type_symbol
    _atom_type_description
    _atom_type_scat_dispersion_real
    _atom_type_scat_dispersion_imag
    _atom_type_scat_source
    'C' 'C' 0.0181 0.0091
                         'International Tables Vol C Tables 4.2.6.8 and 6.1.1.4'
    'H' 'H' 0.0000 0.0000
                         'International Tables Vol C Tables 4.2.6.8 and 6.1.1.4'
    'N' 'N' 0.0311 0.0180
                         'International Tables Vol C Tables 4.2.6.8 and 6.1.1.4'
    'O' 'O' 0.0492 0.0322
                         'International Tables Vol C Tables 4.2.6.8 and 6.1.1.4'
    'S' 'S' 0.3331 0.5567
                         'International Tables Vol C Tables 4.2.6.8 and 6.1.1.4'
_computing_data_collection     'APEX2 (Bruker, 2009)'
_computing_cell_refinement     'SAINT (Bruker, 2009)'
_computing_data_reduction     'SAINT (Bruker, 2009)'
_computing_structure_solution     'SHELXTL (Sheldrick, 2008)'
_computing_structure_refinement     'SHELXTL (Sheldrick, 2008)'
_computing_molecular_graphics     'SHELXTL (Sheldrick, 2008)'
_computing_publication_material
                             'SHELXTL (Sheldrick, 2008) and PLATON (Spek, 2009)'
loop_
    _atom_site_type_symbol
    _atom_site_label
    _atom_site_fract_x
    _atom_site_fract_y
    _atom_site_fract_z
    _atom_site_U_iso_or_equiv
    _atom_site_adp_type
    _atom_site_calc_flag
    _atom_site_refinement_flags
    _atom_site_occupancy
    _atom_site_symmetry_multiplicity
    _atom_site_disorder_assembly
    _atom_site_disorder_group
    S S1 0.23468(9) 0.89038(14) 0.13562(4) 0.0454(2) Uani d . 1 1 . .
    N N1 0.1798(2) 0.8805(5) 0.28286(14) 0.0386(6) Uani d . 1 1 . .
    N N2 0.3568(3) 0.4048(7) 0.39528(18) 0.0667(9) Uani d . 1 1 . .
    O O1 0.4965(2) 0.1891(4) 0.26849(14) 0.0482(6) Uani d . 1 1 . .
    O O2 0.3871(3) 0.5930(5) 0.11922(15) 0.0618(8) Uani d . 1 1 . .
    O O3 -0.0119(3) 1.3800(6) 0.12668(17) 0.0857(11) Uani d . 1 1 . .
    C C1 0.4888(4) 0.3163(6) 0.1977(2) 0.0452(8) Uani d . 1 1 . .
    C C2 0.5710(4) 0.2416(6) 0.1451(2) 0.0454(8) Uani d . 1 1 . .
    C C3 0.6340(3) 0.0518(6) 0.1842(2) 0.0462(9) Uani d . 1 1 . .
    C C4 0.7255(4) -0.0986(8) 0.1629(2) 0.0600(10) Uani d . 1 1 . .
    H H4A 0.7602 -0.0871 0.1134 0.072 Uiso calc R 1 1 . .
    C C5 0.7627(4) -0.2620(7) 0.2159(3) 0.0659(12) Uani d . 1 1 . .
    H H5A 0.8227 -0.3641 0.2020 0.079 Uiso calc R 1 1 . .
    C C6 0.7126(4) -0.2797(7) 0.2907(3) 0.0615(11) Uani d . 1 1 . .
    H H6A 0.7400 -0.3935 0.3258 0.074 Uiso calc R 1 1 . .
    C C7 0.6235(3) -0.1329(7) 0.3142(2) 0.0542(9) Uani d . 1 1 . .
    H H7A 0.5910 -0.1428 0.3645 0.065 Uiso calc R 1 1 . .
    C C8 0.5854(3) 0.0286(6) 0.2590(2) 0.0446(8) Uani d . 1 1 . .
    C C9 0.4003(4) 0.5035(6) 0.1875(2) 0.0453(8) Uani d . 1 1 . .
    C C10 0.3304(3) 0.5853(6) 0.2518(2) 0.0398(7) Uani d . 1 1 . .
    C C11 0.2520(3) 0.7699(5) 0.23210(18) 0.0366(7) Uani d . 1 1 . .
    C C12 0.1271(4) 1.0842(6) 0.1664(2) 0.0440(8) Uani d . 1 1 . .
    C C13 0.1085(3) 1.0533(6) 0.2467(2) 0.0421(8) Uani d . 1 1 . .
    C C14 0.0248(4) 1.1810(7) 0.2967(2) 0.0532(10) Uani d . 1 1 . .
    H H14A -0.0085 1.3050 0.2659 0.080 Uiso calc R 1 1 . .
    H H14B 0.0819 1.2204 0.3489 0.080 Uiso calc R 1 1 . .
    H H14C -0.0527 1.0996 0.3075 0.080 Uiso calc R 1 1 . .
    C C15 0.0719(4) 1.2547(6) 0.1092(2) 0.0514(9) Uani d . 1 1 . .
    C C16 0.1266(4) 1.2735(7) 0.0292(2) 0.0591(11) Uani d . 1 1 . .
    H H16A 0.1020 1.4083 0.0044 0.089 Uiso calc R 1 1 . .
    H H16B 0.0871 1.1649 -0.0087 0.089 Uiso calc R 1 1 . .
    H H16C 0.2259 1.2593 0.0406 0.089 Uiso calc R 1 1 . .
    C C17 0.3444(3) 0.4875(6) 0.3318(2) 0.0446(8) Uani d . 1 1 . .
    C C18 0.1851(3) 0.8306(5) 0.37089(19) 0.0377(7) Uani d . 1 1 . .
    C C19 0.0806(4) 0.7114(6) 0.3935(2) 0.0488(8) Uani d . 1 1 . .
    H H19A 0.0069 0.6639 0.3535 0.059 Uiso calc R 1 1 . .
    C C20 0.0879(5) 0.6641(7) 0.4774(3) 0.0629(11) Uani d . 1 1 . .
    H H20A 0.0178 0.5853 0.4943 0.076 Uiso calc R 1 1 . .
    C C21 0.1971(5) 0.7323(9) 0.5355(2) 0.0687(13) Uani d . 1 1 . .
    H H21A 0.2022 0.6964 0.5915 0.082 Uiso calc R 1 1 . .
    C C22 0.2995(4) 0.8532(8) 0.5121(2) 0.0669(13) Uani d . 1 1 . .
    H H22A 0.3730 0.9003 0.5524 0.080 Uiso calc R 1 1 . .
    C C23 0.2939(3) 0.9058(7) 0.4283(2) 0.0496(9) Uani d . 1 1 . .
    H H23A 0.3621 0.9895 0.4118 0.059 Uiso calc R 1 1 . .
    C C24 0.5966(5) 0.3262(8) 0.0633(2) 0.0680(12) Uani d . 1 1 . .
    H H24D 0.6159 0.4739 0.0688 0.102 Uiso calc R 1 1 . .
    H H24C 0.5157 0.3040 0.0211 0.102 Uiso calc R 1 1 . .
    H H24B 0.6746 0.2552 0.0476 0.102 Uiso calc R 1 1 . .
loop_
    _atom_site_aniso_label
    _atom_site_aniso_U_11
    _atom_site_aniso_U_22
    _atom_site_aniso_U_33
    _atom_site_aniso_U_12
    _atom_site_aniso_U_13
    _atom_site_aniso_U_23
    S1 0.0576(5) 0.0388(5) 0.0416(4) 0.0113(4) 0.0137(3) 0.0032(4)
    N1 0.0428(14) 0.0336(15) 0.0403(12) 0.0021(14) 0.0101(10) 0.0002(14)
    N2 0.088(2) 0.057(2) 0.0603(18) 0.032(2) 0.0280(16) 0.015(2)
    O1 0.0559(15) 0.0382(15) 0.0538(13) 0.0121(11) 0.0188(11) -0.0001(12)
    O2 0.0834(19) 0.0566(19) 0.0504(14) 0.0275(16) 0.0252(13) 0.0067(14)
    O3 0.103(2) 0.080(2) 0.0808(19) 0.051(2) 0.0368(16) 0.034(2)
    C1 0.051(2) 0.037(2) 0.0476(19) 0.0041(15) 0.0099(15) -0.0022(15)
    C2 0.051(2) 0.038(2) 0.0480(18) 0.0042(16) 0.0122(15) -0.0086(15)
    C3 0.042(2) 0.043(2) 0.0524(19) 0.0005(15) 0.0056(15) -0.0141(17)
    C4 0.056(2) 0.057(3) 0.067(2) 0.012(2) 0.0123(17) -0.021(2)
    C5 0.056(2) 0.050(3) 0.089(3) 0.021(2) 0.005(2) -0.018(2)
    C6 0.052(2) 0.041(2) 0.087(3) 0.0102(18) 0.002(2) 0.003(2)
    C7 0.048(2) 0.046(2) 0.069(2) 0.0011(19) 0.0105(16) 0.001(2)
    C8 0.0388(19) 0.035(2) 0.060(2) 0.0044(15) 0.0093(15) -0.0044(16)
    C9 0.056(2) 0.032(2) 0.0478(18) 0.0040(17) 0.0091(15) -0.0048(16)
    C10 0.0428(19) 0.0297(18) 0.0475(17) -0.0001(14) 0.0095(14) 0.0002(15)
    C11 0.0422(18) 0.0340(19) 0.0343(15) -0.0012(14) 0.0086(13) -0.0007(13)
    C12 0.049(2) 0.037(2) 0.0472(18) 0.0065(16) 0.0119(15) 0.0031(16)
    C13 0.042(2) 0.035(2) 0.0489(17) 0.0040(14) 0.0060(14) 0.0010(15)
    C14 0.060(2) 0.046(2) 0.055(2) 0.0197(19) 0.0148(17) 0.0006(19)
    C15 0.057(2) 0.040(2) 0.057(2) 0.0123(17) 0.0098(17) 0.0071(17)
    C16 0.072(3) 0.052(3) 0.052(2) 0.008(2) 0.0094(18) 0.0144(19)
    C17 0.047(2) 0.0349(19) 0.055(2) 0.0070(16) 0.0174(16) -0.0003(17)
    C18 0.0425(18) 0.0314(19) 0.0407(16) 0.0066(13) 0.0112(13) 0.0004(13)
    C19 0.049(2) 0.042(2) 0.058(2) 0.0021(17) 0.0161(16) 0.0010(18)
    C20 0.072(3) 0.050(3) 0.075(3) 0.008(2) 0.036(2) 0.020(2)
    C21 0.076(3) 0.084(4) 0.049(2) 0.020(3) 0.018(2) 0.020(2)
    C22 0.066(3) 0.082(4) 0.0483(19) 0.013(3) 0.0006(17) -0.009(2)
    C23 0.0476(19) 0.049(2) 0.0528(18) -0.0024(19) 0.0118(15) -0.008(2)
    C24 0.079(3) 0.070(3) 0.060(2) 0.011(2) 0.029(2) -0.002(2)
_geom_special_details
;
 All esds (except the esd in the dihedral angle between two l.s. planes)
 are estimated using the full covariance matrix.  The cell esds are taken
 into account individually in the estimation of esds in distances, angles
 and torsion angles; correlations between esds in cell parameters are only
 used when they are defined by crystal symmetry.  An approximate (isotropic)
 treatment of cell esds is used for estimating esds involving l.s. planes.
;
loop_
    _geom_bond_atom_site_label_1
    _geom_bond_atom_site_label_2
    _geom_bond_site_symmetry_2
    _geom_bond_distance
    _geom_bond_publ_flag
    S1 C11 . 1.725(3) ?
    S1 C12 . 1.752(4) ?
    N1 C11 . 1.372(4) ?
    N1 C13 . 1.377(5) ?
    N1 C18 . 1.456(4) ?
    N2 C17 . 1.144(4) ?
    O1 C8 . 1.368(4) ?
    O1 C1 . 1.396(4) ?
    O2 C9 . 1.233(4) ?
    O3 C15 . 1.213(5) ?
    C1 C2 . 1.361(5) ?
    C1 C9 . 1.465(5) ?
    C2 C3 . 1.451(5) ?
    C2 C24 . 1.494(5) ?
    C3 C8 . 1.390(5) ?
    C3 C4 . 1.396(5) ?
    C4 C5 . 1.358(6) ?
    C4 H4A . 0.9300 ?
    C5 C6 . 1.394(5) ?
    C5 H5A . 0.9300 ?
    C6 C7 . 1.378(5) ?
    C6 H6A . 0.9300 ?
    C7 C8 . 1.370(5) ?
    C7 H7A . 0.9300 ?
    C9 C10 . 1.444(4) ?
    C10 C11 . 1.409(5) ?
    C10 C17 . 1.425(4) ?
    C12 C13 . 1.363(4) ?
    C12 C15 . 1.467(5) ?
    C13 C14 . 1.493(4) ?
    C14 H14A . 0.9600 ?
    C14 H14B . 0.9600 ?
    C14 H14C . 0.9600 ?
    C15 C16 . 1.496(5) ?
    C16 H16A . 0.9600 ?
    C16 H16B . 0.9600 ?
    C16 H16C . 0.9600 ?
    C18 C23 . 1.369(5) ?
    C18 C19 . 1.375(4) ?
    C19 C20 . 1.384(5) ?
    C19 H19A . 0.9300 ?
    C20 C21 . 1.363(6) ?
    C20 H20A . 0.9300 ?
    C21 C22 . 1.370(6) ?
    C21 H21A . 0.9300 ?
    C22 C23 . 1.393(5) ?
    C22 H22A . 0.9300 ?
    C23 H23A . 0.9300 ?
    C24 H24D . 0.9600 ?
    C24 H24C . 0.9600 ?
    C24 H24B . 0.9600 ?
loop_
    _geom_angle_atom_site_label_1
    _geom_angle_atom_site_label_2
    _geom_angle_atom_site_label_3
    _geom_angle_site_symmetry_1
    _geom_angle_site_symmetry_3
    _geom_angle
    _geom_angle_publ_flag
    C11 S1 C12 . . 91.20(16) ?
    C11 N1 C13 . . 115.5(3) ?
    C11 N1 C18 . . 123.1(3) ?
    C13 N1 C18 . . 121.3(3) ?
    C8 O1 C1 . . 106.4(2) ?
    C2 C1 O1 . . 111.3(3) ?
    C2 C1 C9 . . 128.1(3) ?
    O1 C1 C9 . . 120.6(3) ?
    C1 C2 C3 . . 105.6(3) ?
    C1 C2 C24 . . 130.1(4) ?
    C3 C2 C24 . . 124.3(3) ?
    C8 C3 C4 . . 118.7(4) ?
    C8 C3 C2 . . 106.6(3) ?
    C4 C3 C2 . . 134.7(4) ?
    C5 C4 C3 . . 118.6(4) ?
    C5 C4 H4A . . 120.7 ?
    C3 C4 H4A . . 120.7 ?
    C4 C5 C6 . . 121.2(4) ?
    C4 C5 H5A . . 119.4 ?
    C6 C5 H5A . . 119.4 ?
    C7 C6 C5 . . 121.6(4) ?
    C7 C6 H6A . . 119.2 ?
    C5 C6 H6A . . 119.2 ?
    C8 C7 C6 . . 116.2(3) ?
    C8 C7 H7A . . 121.9 ?
    C6 C7 H7A . . 121.9 ?
    O1 C8 C7 . . 126.3(3) ?
    O1 C8 C3 . . 110.1(3) ?
    C7 C8 C3 . . 123.7(3) ?
    O2 C9 C10 . . 119.8(3) ?
    O2 C9 C1 . . 116.2(3) ?
    C10 C9 C1 . . 124.0(3) ?
    C11 C10 C17 . . 122.1(3) ?
    C11 C10 C9 . . 116.5(3) ?
    C17 C10 C9 . . 121.4(3) ?
    N1 C11 C10 . . 127.6(3) ?
    N1 C11 S1 . . 109.9(2) ?
    C10 C11 S1 . . 122.6(2) ?
    C13 C12 C15 . . 127.9(3) ?
    C13 C12 S1 . . 111.2(3) ?
    C15 C12 S1 . . 120.9(3) ?
    C12 C13 N1 . . 112.3(3) ?
    C12 C13 C14 . . 128.5(3) ?
    N1 C13 C14 . . 119.3(3) ?
    C13 C14 H14A . . 109.5 ?
    C13 C14 H14B . . 109.5 ?
    H14A C14 H14B . . 109.5 ?
    C13 C14 H14C . . 109.5 ?
    H14A C14 H14C . . 109.5 ?
    H14B C14 H14C . . 109.5 ?
    O3 C15 C12 . . 121.8(3) ?
    O3 C15 C16 . . 120.8(4) ?
    C12 C15 C16 . . 117.4(3) ?
    C15 C16 H16A . . 109.5 ?
    C15 C16 H16B . . 109.5 ?
    H16A C16 H16B . . 109.5 ?
    C15 C16 H16C . . 109.5 ?
    H16A C16 H16C . . 109.5 ?
    H16B C16 H16C . . 109.5 ?
    N2 C17 C10 . . 178.4(4) ?
    C23 C18 C19 . . 122.4(3) ?
    C23 C18 N1 . . 118.6(3) ?
    C19 C18 N1 . . 119.0(3) ?
    C18 C19 C20 . . 118.3(4) ?
    C18 C19 H19A . . 120.9 ?
    C20 C19 H19A . . 120.9 ?
    C21 C20 C19 . . 120.5(4) ?
    C21 C20 H20A . . 119.8 ?
    C19 C20 H20A . . 119.8 ?
    C20 C21 C22 . . 120.5(4) ?
    C20 C21 H21A . . 119.7 ?
    C22 C21 H21A . . 119.7 ?
    C21 C22 C23 . . 120.3(4) ?
    C21 C22 H22A . . 119.9 ?
    C23 C22 H22A . . 119.9 ?
    C18 C23 C22 . . 118.1(4) ?
    C18 C23 H23A . . 121.0 ?
    C22 C23 H23A . . 121.0 ?
    C2 C24 H24D . . 109.5 ?
    C2 C24 H24C . . 109.5 ?
    H24D C24 H24C . . 109.5 ?
    C2 C24 H24B . . 109.5 ?
    H24D C24 H24B . . 109.5 ?
    H24C C24 H24B . . 109.5 ?
loop_
    _geom_torsion_atom_site_label_1
    _geom_torsion_atom_site_label_2
    _geom_torsion_atom_site_label_3
    _geom_torsion_atom_site_label_4
    _geom_torsion_site_symmetry_1
    _geom_torsion_site_symmetry_2
    _geom_torsion_site_symmetry_3
    _geom_torsion_site_symmetry_4
    _geom_torsion
    _geom_torsion_publ_flag
    C8 O1 C1 C2 . . . . -0.7(4) ?
    C8 O1 C1 C9 . . . . 179.4(3) ?
    O1 C1 C2 C3 . . . . 0.9(4) ?
    C9 C1 C2 C3 . . . . -179.2(3) ?
    O1 C1 C2 C24 . . . . -179.3(4) ?
    C9 C1 C2 C24 . . . . 0.6(7) ?
    C1 C2 C3 C8 . . . . -0.8(4) ?
    C24 C2 C3 C8 . . . . 179.4(4) ?
    C1 C2 C3 C4 . . . . 179.0(4) ?
    C24 C2 C3 C4 . . . . -0.8(7) ?
    C8 C3 C4 C5 . . . . 0.3(6) ?
    C2 C3 C4 C5 . . . . -179.4(4) ?
    C3 C4 C5 C6 . . . . -0.7(6) ?
    C4 C5 C6 C7 . . . . 0.0(6) ?
    C5 C6 C7 C8 . . . . 1.1(6) ?
    C1 O1 C8 C7 . . . . 179.8(3) ?
    C1 O1 C8 C3 . . . . 0.1(4) ?
    C6 C7 C8 O1 . . . . 178.8(3) ?
    C6 C7 C8 C3 . . . . -1.6(6) ?
    C4 C3 C8 O1 . . . . -179.4(3) ?
    C2 C3 C8 O1 . . . . 0.4(4) ?
    C4 C3 C8 C7 . . . . 0.9(5) ?
    C2 C3 C8 C7 . . . . -179.3(3) ?
    C2 C1 C9 O2 . . . . 8.2(6) ?
    O1 C1 C9 O2 . . . . -172.0(3) ?
    C2 C1 C9 C10 . . . . -171.7(4) ?
    O1 C1 C9 C10 . . . . 8.2(5) ?
    O2 C9 C10 C11 . . . . -1.3(5) ?
    C1 C9 C10 C11 . . . . 178.5(3) ?
    O2 C9 C10 C17 . . . . -179.3(3) ?
    C1 C9 C10 C17 . . . . 0.6(5) ?
    C13 N1 C11 C10 . . . . -178.2(3) ?
    C18 N1 C11 C10 . . . . 6.2(5) ?
    C13 N1 C11 S1 . . . . 1.8(4) ?
    C18 N1 C11 S1 . . . . -173.8(2) ?
    C17 C10 C11 N1 . . . . -0.2(5) ?
    C9 C10 C11 N1 . . . . -178.1(3) ?
    C17 C10 C11 S1 . . . . 179.8(3) ?
    C9 C10 C11 S1 . . . . 1.9(4) ?
    C12 S1 C11 N1 . . . . -1.1(3) ?
    C12 S1 C11 C10 . . . . 178.9(3) ?
    C11 S1 C12 C13 . . . . 0.2(3) ?
    C11 S1 C12 C15 . . . . 178.9(3) ?
    C15 C12 C13 N1 . . . . -177.8(3) ?
    S1 C12 C13 N1 . . . . 0.7(4) ?
    C15 C12 C13 C14 . . . . 1.6(7) ?
    S1 C12 C13 C14 . . . . -179.9(3) ?
    C11 N1 C13 C12 . . . . -1.6(4) ?
    C18 N1 C13 C12 . . . . 174.0(3) ?
    C11 N1 C13 C14 . . . . 178.9(3) ?
    C18 N1 C13 C14 . . . . -5.4(5) ?
    C13 C12 C15 O3 . . . . -7.9(7) ?
    S1 C12 C15 O3 . . . . 173.7(3) ?
    C13 C12 C15 C16 . . . . 170.0(4) ?
    S1 C12 C15 C16 . . . . -8.4(5) ?
    C11 N1 C18 C23 . . . . 82.6(4) ?
    C13 N1 C18 C23 . . . . -92.7(4) ?
    C11 N1 C18 C19 . . . . -97.8(4) ?
    C13 N1 C18 C19 . . . . 86.9(4) ?
    C23 C18 C19 C20 . . . . -1.0(5) ?
    N1 C18 C19 C20 . . . . 179.5(3) ?
    C18 C19 C20 C21 . . . . -0.8(6) ?
    C19 C20 C21 C22 . . . . 1.7(7) ?
    C20 C21 C22 C23 . . . . -0.8(7) ?
    C19 C18 C23 C22 . . . . 1.9(6) ?
    N1 C18 C23 C22 . . . . -178.6(4) ?
    C21 C22 C23 C18 . . . . -1.0(6) ?
loop_
    _geom_hbond_atom_site_label_D
    _geom_hbond_atom_site_label_H
    _geom_hbond_atom_site_label_A
    _geom_hbond_site_symmetry_A
    _geom_hbond_distance_DH
    _geom_hbond_distance_HA
    _geom_hbond_distance_DA
    _geom_hbond_angle_DHA
    _geom_hbond_publ_flag
    C14 H14A O3 . 0.96 2.30 2.999(5) 129 yes
_iucr_refine_instructions_details
;
TITL H66_0m in P2(1)
CELL 1.54178   9.7836   6.3682  16.2330  90.000 100.351  90.000
ZERR    2.00   0.0004   0.0003   0.0006   0.000   0.003   0.000
LATT -1
SYMM -X, 0.5+Y, -Z
SFAC C H N O S
UNIT 48 36 4 6 2
TEMP 23.000
L.S. 10
BOND $H
SIZE 0.92 0.09 0.06
OMIT -8 0 2
ACTA
CONF
FMAP 2
TWIN
PLAN 20
WGHT      0.0714      0.0000
BASF  0.02677
FVAR       0.82592
S1    5    0.234680    0.890380    0.135618    11.00000    0.05763    0.03878 =
         0.04156    0.00320    0.01373    0.01131
N1    3    0.179804    0.880485    0.282859    11.00000    0.04281    0.03356 =
         0.04030    0.00024    0.01006    0.00211
N2    3    0.356762    0.404760    0.395280    11.00000    0.08815    0.05701 =
         0.06031    0.01494    0.02802    0.03158
O1    4    0.496524    0.189116    0.268487    11.00000    0.05594    0.03815 =
         0.05379   -0.00014    0.01880    0.01208
O2    4    0.387124    0.593020    0.119218    11.00000    0.08342    0.05660 =
         0.05040    0.00674    0.02521    0.02751
O3    4   -0.011877    1.380017    0.126681    11.00000    0.10333    0.08036 =
         0.08083    0.03364    0.03679    0.05081
C1    1    0.488763    0.316283    0.197727    11.00000    0.05140    0.03693 =
         0.04758   -0.00217    0.00988    0.00407
C2    1    0.571003    0.241587    0.145069    11.00000    0.05136    0.03786 =
         0.04803   -0.00858    0.01216    0.00416
C3    1    0.634020    0.051754    0.184214    11.00000    0.04177    0.04323 =
         0.05242   -0.01406    0.00562    0.00051
C4    1    0.725475   -0.098620    0.162870    11.00000    0.05646    0.05738 =
         0.06652   -0.02096    0.01225    0.01222
AFIX  43
H4A   2    0.760192   -0.087113    0.113355    11.00000   -1.20000
AFIX   0
C5    1    0.762696   -0.262050    0.215907    11.00000    0.05587    0.04993 =
         0.08911   -0.01818    0.00536    0.02115
AFIX  43
H5A   2    0.822712   -0.364051    0.202038    11.00000   -1.20000
AFIX   0
C6    1    0.712596   -0.279711    0.290749    11.00000    0.05195    0.04119 =
         0.08733    0.00285    0.00178    0.01020
AFIX  43
H6A   2    0.740021   -0.393453    0.325763    11.00000   -1.20000
AFIX   0
C7    1    0.623454   -0.132858    0.314152    11.00000    0.04751    0.04622 =
         0.06889    0.00115    0.01045    0.00105
AFIX  43
H7A   2    0.591016   -0.142782    0.364464    11.00000   -1.20000
AFIX   0
C8    1    0.585360    0.028615    0.259037    11.00000    0.03883    0.03520 =
         0.06002   -0.00439    0.00926    0.00444
C9    1    0.400273    0.503483    0.187535    11.00000    0.05598    0.03195 =
         0.04785   -0.00481    0.00906    0.00401
C10   1    0.330425    0.585303    0.251821    11.00000    0.04279    0.02970 =
         0.04750    0.00023    0.00951   -0.00008
C11   1    0.252041    0.769907    0.232098    11.00000    0.04225    0.03398 =
         0.03432   -0.00067    0.00856   -0.00122
C12   1    0.127114    1.084226    0.166363    11.00000    0.04893    0.03705 =
         0.04718    0.00305    0.01187    0.00654
C13   1    0.108500    1.053264    0.246685    11.00000    0.04183    0.03481 =
         0.04893    0.00099    0.00596    0.00402
C14   1    0.024836    1.180967    0.296694    11.00000    0.06044    0.04574 =
         0.05494    0.00056    0.01477    0.01966
AFIX 137
H14A  2   -0.008517    1.305000    0.265902    11.00000   -1.50000
H14B  2    0.081886    1.220402    0.348850    11.00000   -1.50000
H14C  2   -0.052655    1.099611    0.307484    11.00000   -1.50000
AFIX   0
C15   1    0.071876    1.254726    0.109218    11.00000    0.05703    0.04013 =
         0.05701    0.00715    0.00984    0.01227
C16   1    0.126621    1.273502    0.029228    11.00000    0.07241    0.05240 =
         0.05190    0.01444    0.00942    0.00775
AFIX 137
H16A  2    0.102030    1.408283    0.004450    11.00000   -1.50000
H16B  2    0.087050    1.164925   -0.008712    11.00000   -1.50000
H16C  2    0.225922    1.259347    0.040607    11.00000   -1.50000
AFIX   0
C17   1    0.344441    0.487543    0.331836    11.00000    0.04678    0.03494 =
         0.05518   -0.00033    0.01743    0.00699
C18   1    0.185116    0.830640    0.370895    11.00000    0.04248    0.03136 =
         0.04072    0.00038    0.01120    0.00659
C19   1    0.080600    0.711430    0.393534    11.00000    0.04904    0.04192 =
         0.05794    0.00101    0.01606    0.00205
AFIX  43
H19A  2    0.006950    0.663854    0.353509    11.00000   -1.20000
AFIX   0
C20   1    0.087894    0.664132    0.477416    11.00000    0.07221    0.05048 =
         0.07455    0.02026    0.03592    0.00779
AFIX  43
H20A  2    0.017769    0.585293    0.494258    11.00000   -1.20000
AFIX   0
C21   1    0.197142    0.732281    0.535543    11.00000    0.07576    0.08424 =
         0.04861    0.01967    0.01769    0.02041
AFIX  43
H21A  2    0.202221    0.696399    0.591546    11.00000   -1.20000
AFIX   0
C22   1    0.299515    0.853199    0.512132    11.00000    0.06643    0.08228 =
         0.04825   -0.00922    0.00062    0.01348
AFIX  43
H22A  2    0.373012    0.900329    0.552364    11.00000   -1.20000
AFIX   0
C23   1    0.293925    0.905796    0.428319    11.00000    0.04761    0.04927 =
         0.05283   -0.00797    0.01175   -0.00236
AFIX  43
H23A  2    0.362103    0.989517    0.411836    11.00000   -1.20000
AFIX   0
C24   1    0.596569    0.326227    0.063322    11.00000    0.07931    0.07009 =
         0.06050   -0.00220    0.02857    0.01058
AFIX 137
H24D  2    0.615876    0.473881    0.068751    11.00000   -1.50000
H24C  2    0.515694    0.303998    0.021066    11.00000   -1.50000
H24B  2    0.674560    0.255175    0.047638    11.00000   -1.50000
HKLF 4
REM  H66_0m in P2(1)
REM R1 =  0.0440 for   2310 Fo > 4sig(Fo)  and  0.0616 for all   2831 data
REM    275 parameters refined using      1 restraints
END
WGHT      0.0714      0.0000
REM Highest difference peak  0.250,  deepest hole -0.316,  1-sigma level  0.069
Q1    1   0.3695  0.2942 -0.0059  11.00000  0.05    0.25
Q2    1   0.0984  0.6956  0.1943  11.00000  0.05    0.23
Q3    1   0.3554  0.3375  0.1813  11.00000  0.05    0.22
Q4    1  -0.0757  1.2701 -0.0569  11.00000  0.05    0.22
Q5    1   0.3816  1.2058  0.0737  11.00000  0.05    0.21
Q6    1   0.8117  0.3926  0.1004  11.00000  0.05    0.21
Q7    1   0.1842  1.0080  0.1460  11.00000  0.05    0.21
Q8    1   0.4202  0.8762  0.2297  11.00000  0.05    0.21
Q9    1   0.1537  0.7905  0.1059  11.00000  0.05    0.20
Q10   1   0.7169  0.3865  0.0984  11.00000  0.05    0.20
Q11   1   0.3180  0.1969  0.1602  11.00000  0.05    0.20
Q12   1  -0.0694  1.3653 -0.0369  11.00000  0.05    0.20
Q13   1   0.2650  0.7011  0.6565  11.00000  0.05    0.20
Q14   1   0.5505  0.7572  0.1459  11.00000  0.05    0.20
Q15   1   0.2422  1.3112  0.1816  11.00000  0.05    0.20
Q16   1   0.6143  0.6021  0.0038  11.00000  0.05    0.19
Q17   1   0.8611  0.2421  0.0236  11.00000  0.05    0.19
Q18   1  -0.0765  1.2998  0.1020  11.00000  0.05    0.19
Q19   1   0.7412  0.3037  0.2209  11.00000  0.05    0.19
Q20   1  -0.0805  0.5875  0.4772  11.00000  0.05    0.19
;
