# Supplementary material for: (Z)-2-(5-Acetyl-4-methyl-3-phenyl-2,3-dihydro-1,3-thia­zol-2-yl­idene)-3-(3-methyl-1-benzofuran-2-yl)-3-oxo­propane­nitrile
Source: Acta Crystallogr Sect E Struct Rep Online. 2012 Aug 15;68(Pt 9):o2727. doi: 10.1107/S1600536812035039 (PMC3435740; doi:10.1107/S1600536812035039)
Supplement: Supplementary file 2 [file e-68-o2727-Isup2.hkl]

# 
# h,k,l, Fc-squared, Fo-squared, sigma(Fo-squared) and status flag 
# 
data_I
_shelx_title ' H66_0m in P2(1)' 
_shelx_refln_list_code          4 
_shelx_F_calc_maximum      140.01 
_exptl_crystal_F_000       432.00 
_reflns_d_resolution_high  0.8216 
 
loop_ 
 _symmetry_equiv_pos_as_xyz 
 'x, y, z' 
 '-x, y+1/2, -z' 
 
_cell_length_a     9.7836 
_cell_length_b     6.3682 
_cell_length_c    16.2330 
_cell_angle_alpha  90.000 
_cell_angle_beta  100.351 
_cell_angle_gamma  90.000 
 
_shelx_F_squared_multiplier     1.000 
 
loop_ 
 _refln_index_h 
 _refln_index_k 
 _refln_index_l 
 _refln_F_squared_calc 
 _refln_F_squared_meas 
 _refln_F_squared_sigma 
 _refln_observed_status 
   2  -5   0      493.26      435.64     26.10 o 
   3  -5   0       10.78       12.16      5.56 o 
   4  -5   0       61.49       54.77      8.58 o 
   3  -4   0       23.81       18.44      4.66 o 
   4  -4   0      465.59      467.20     27.22 o 
   5  -4   0       65.01       53.39      7.56 o 
   6  -4   0       70.09       70.35      8.64 o 
   1  -3   0     1247.36     1234.37     39.60 o 
   2  -3   0      254.46      273.01     10.60 o 
   3  -3   0      331.98      324.95      9.89 o 
   4  -3   0       90.26       96.75      5.22 o 
   5  -3   0       67.45       60.24      6.61 o 
   6  -3   0      187.04      159.18     12.21 o 
   7  -3   0       13.59        9.99      4.34 o 
   1  -2   0      733.49      695.84     17.02 o 
   2  -2   0     2230.55     2260.04     36.93 o 
   3  -2   0      984.33     1026.08     26.51 o 
   4  -2   0     1690.13     1743.35     66.32 o 
   5  -2   0      384.12      395.96     10.73 o 
   6  -2   0       18.08       19.91      2.46 o 
   7  -2   0       12.09       12.06      2.34 o 
   8  -2   0       22.33       17.33      5.07 o 
  11  -2   0        0.49        4.84     30.23 o 
   1  -1   0     1617.14     1647.94     23.52 o 
   2  -1   0     5296.00     5144.08     93.07 o 
   3  -1   0     2099.07     2098.68     33.98 o 
   4  -1   0      566.24      594.95     11.58 o 
   5  -1   0      372.37      406.48      9.99 o 
   6  -1   0      311.96      361.10     11.96 o 
   7  -1   0        4.48        4.51      1.66 o 
   8  -1   0        1.84        1.62      2.99 o 
  10  -1   0       15.47        8.32     10.38 o 
  11  -1   0       20.50       25.37     13.59 o 
   1   0   0      383.07      413.90      6.59 o 
   2   0   0      914.67      903.08     12.75 o 
   3   0   0      456.92      496.25      7.38 o 
   4   0   0        2.49        3.97      0.73 o 
   5   0   0       68.96       72.21      2.72 o 
   6   0   0      121.43      151.45      9.82 o 
   7   0   0      112.46      121.01      5.51 o 
   8   0   0      144.12      138.74      8.48 o 
   9   0   0        1.88        2.62      3.62 o 
  10   0   0       20.34       20.47      6.96 o 
  11   0   0        1.23        2.13      3.28 o 
   1   1   0     1493.31     1525.90     50.15 o 
   2   1   0     5347.15     5141.63     73.82 o 
   3   1   0     2176.96     2152.78     32.52 o 
   4   1   0      553.02      543.97     15.51 o 
   5   1   0      385.17      409.86     10.87 o 
   6   1   0      285.74      337.61     18.74 o 
   8   1   0        1.03        1.48      2.87 o 
   9   1   0       68.60       64.67     13.36 o 
  10   1   0       17.28       14.27      4.15 o 
  11   1   0       18.39       16.50      4.56 o 
   0   2   0     2387.47     2297.18     74.47 o 
   1   2   0      714.54      670.36     20.31 o 
   2   2   0     2229.11     2219.26     52.28 o 
   3   2   0      955.23     1011.07     29.79 o 
   4   2   0     1577.64     1727.25     45.18 o 
   5   2   0      398.65      337.10     45.67 o 
   7   2   0        8.19        9.02      2.83 o 
   8   2   0       27.91       23.09      5.66 o 
   9   2   0       20.18       22.69      6.59 o 
  10   2   0        3.01        1.90      4.39 o 
  11   2   0        0.54       -3.55      3.55 o 
   1   3   0     1196.68     1179.04     35.71 o 
   2   3   0      258.10      273.53     10.07 o 
   3   3   0      318.39      311.94     26.63 o 
   4   3   0       79.76       91.04     23.30 o 
   6   3   0      183.61      170.00      9.47 o 
   7   3   0       19.09       17.14      3.50 o 
   8   3   0       36.92       40.34      9.80 o 
   9   3   0        0.74       -1.22      3.95 o 
  10   3   0        9.49       18.31      4.49 o 
   0   4   0      173.50      167.82     12.44 o 
   1   4   0       71.64       73.70      9.39 o 
   5   4   0       58.60       62.43      5.38 o 
   6   4   0       79.55       65.56      4.58 o 
   7   4   0        2.76        3.48      2.43 o 
   8   4   0        7.24       11.71      3.82 o 
   9   4   0        1.87        0.73      1.85 o 
  10   4   0        4.25        6.96      3.30 o 
   1   5   0      126.66      109.74     10.23 o 
   2   5   0      487.39      419.65     15.82 o 
   3   5   0        5.42        7.89      2.48 o 
   4   5   0       67.44       63.69      5.50 o 
   5   5   0       15.86       11.54      3.16 o 
   6   5   0        1.35        0.01      2.01 o 
   7   5   0       15.33       17.69      2.55 o 
   8   5   0       22.58       28.36      5.41 o 
   2   6   0      199.69      183.13      9.27 o 
   3   6   0        9.68       11.40      3.00 o 
   4   6   0       13.95       13.67      3.21 o 
   5   6   0       12.03       15.97      3.27 o 
   6   6   0       51.76       54.95      3.41 o 
   7   6   0        8.56        8.36      2.24 o 
   3   7   0       40.63       53.82      5.59 o 
   4   7   0        7.61       11.87      2.10 o 
   5   7   0       20.53       26.37      3.32 o 
  -4  -5   1      188.69      175.73     15.38 o 
  -3  -5   1       20.32       13.54      6.15 o 
   3  -5   1       83.33       66.24      8.95 o 
   4  -5   1      172.65      155.27     14.11 o 
  -6  -4   1       85.72       91.15      9.84 o 
  -5  -4   1      164.15      164.46     13.33 o 
  -4  -4   1      163.71      146.21     12.25 o 
  -3  -4   1      190.78      156.45      7.71 o 
  -2  -4   1      200.50      214.52     12.15 o 
  -1  -4   1      314.59      295.20     13.70 o 
   0  -4   1      249.81      228.59     12.74 o 
   2  -4   1       46.56       44.67      6.62 o 
   3  -4   1      122.81      119.09     10.27 o 
   4  -4   1      594.22      548.43     30.45 o 
   5  -4   1        9.40        9.25      4.22 o 
   6  -4   1       89.27       67.62      8.93 o 
  -7  -3   1        3.12        5.07      2.68 o 
  -6  -3   1      147.98      151.04     12.15 o 
  -5  -3   1       32.25       26.15      4.76 o 
  -4  -3   1      188.88      171.85      7.63 o 
  -3  -3   1      344.55      337.97     13.16 o 
  -2  -3   1      247.33      239.34     11.09 o 
  -1  -3   1      967.83     1018.96     42.41 o 
   0  -3   1      399.72      374.54     13.69 o 
   1  -3   1        1.39       -0.63      1.41 o 
   2  -3   1       71.47       66.96      3.63 o 
   3  -3   1        6.59        3.50      1.60 o 
   4  -3   1       65.62       67.86      4.24 o 
   5  -3   1      241.46      217.45     14.69 o 
   6  -3   1      342.79      342.66     20.49 o 
   7  -3   1      242.93      235.02     15.92 o 
 -11  -2   1       34.22        5.90     32.78 o 
  -8  -2   1        1.22        2.80      3.95 o 
  -7  -2   1       26.03       27.29      2.99 o 
  -6  -2   1       28.71       25.62      2.70 o 
  -5  -2   1       92.74       77.21      5.53 o 
  -4  -2   1       41.25       49.54      3.86 o 
  -3  -2   1     1886.05     1886.12     55.88 o 
  -2  -2   1     1073.72     1123.07     20.72 o 
  -1  -2   1     2916.17     2887.03     76.27 o 
   0  -2   1      105.37      106.43     17.16 o 
   1  -2   1      193.58      223.60      4.92 o 
   2  -2   1       78.41       73.99      2.50 o 
   3  -2   1      468.03      515.77     14.41 o 
   4  -2   1     1563.05     1610.37     45.51 o 
   5  -2   1      131.33      123.85      4.38 o 
   6  -2   1      261.33      294.92     11.58 o 
   7  -2   1       25.52       20.84      2.73 o 
   8  -2   1       65.07       61.04      8.05 o 
  11  -2   1        1.23        1.46     28.47 o 
 -11  -1   1       27.04       21.93      7.11 o 
 -10  -1   1       67.01        4.09     19.17 o 
  -8  -1   1      149.41      163.11      7.46 o 
  -7  -1   1       57.95       59.57      3.75 o 
  -6  -1   1      945.38     1005.25     25.54 o 
  -5  -1   1       46.91       43.21      2.22 o 
  -4  -1   1      479.60      504.06      9.19 o 
  -3  -1   1     1563.17     1574.67     28.35 o 
  -2  -1   1     2366.63     2401.80     37.50 o 
  -1  -1   1     1117.75     1079.10     14.48 o 
   0  -1   1     1250.52     1154.40     30.54 o 
   1  -1   1      573.70      566.25      8.40 o 
   2  -1   1    19602.78    13879.22    322.14 o 
   3  -1   1      750.67      788.37     14.61 o 
   4  -1   1       81.23       83.60      2.61 o 
   5  -1   1      198.69      211.35      7.47 o 
   6  -1   1       40.71       46.44      3.01 o 
   7  -1   1       41.44       41.42      3.76 o 
   8  -1   1        4.56        6.17      2.40 o 
   9  -1   1       47.76       46.07      7.49 o 
  10  -1   1       18.11        1.33      8.73 o 
  11  -1   1        4.42        3.05      3.82 o 
 -11   0   1       40.42        6.14     15.24 o 
 -10   0   1        3.77        5.25      4.83 o 
  -9   0   1       51.72       39.01     23.53 o 
  -8   0   1        1.20        2.95     13.35 o 
  -7   0   1       31.14       33.03      2.78 o 
  -6   0   1      158.92      162.06      5.13 o 
  -5   0   1       64.49       67.51      2.55 o 
  -4   0   1      149.00      160.14      3.33 o 
  -3   0   1       32.48       33.04      1.05 o 
  -2   0   1     4258.91     3860.69     47.75 o 
  -1   0   1     1859.87     1837.33     22.76 o 
   0   0   1      278.02      301.05      3.97 o 
   1   0   1     3811.19     3264.62     41.79 o 
   2   0   1      688.83      646.72     10.43 o 
   3   0   1      382.57      417.70      7.05 o 
   4   0   1        2.69        6.91      2.91 o 
   5   0   1      383.84      459.51     10.20 o 
   6   0   1      435.90      458.61     14.01 o 
   7   0   1        0.53        0.88      1.53 o 
   8   0   1      569.77      654.48     23.10 o 
   9   0   1        0.07        1.04      3.31 o 
  10   0   1       40.06       48.91     14.93 o 
  11   0   1       15.23       17.27     10.15 o 
 -11   1   1       26.98       23.68     15.99 o 
 -10   1   1       62.02       20.89     15.44 o 
  -9   1   1       58.86       14.68     19.79 o 
  -8   1   1      169.14      172.50     15.18 o 
  -6   1   1      927.14      979.27     38.64 o 
  -5   1   1       52.70       53.54      3.25 o 
  -4   1   1      451.71      471.88     13.32 o 
  -3   1   1     1518.49     1580.07     24.09 o 
  -2   1   1     2359.94     2401.34     35.28 o 
  -1   1   1     1145.45     1090.95     28.13 o 
   0   1   1     1287.34     1213.43     29.12 o 
   1   1   1      651.36      604.50     18.25 o 
   2   1   1    19339.81    13509.41    319.55 o 
   3   1   1      823.36      835.65     13.78 o 
   4   1   1       95.53       89.47      4.10 o 
   5   1   1      181.39      207.13      7.74 o 
   6   1   1       39.48       44.08      5.54 o 
   7   1   1       37.13       48.19      7.84 o 
   8   1   1        4.62        4.40      2.97 o 
   9   1   1       44.80       44.18     10.83 o 
  10   1   1       18.51       15.01      3.60 o 
  11   1   1        6.35       11.07      4.00 o 
 -11   2   1       30.54       36.04      5.71 o 
 -10   2   1       42.30       43.06      6.05 o 
  -9   2   1       11.45        5.06      4.83 o 
  -8   2   1        1.13       -2.25      2.25 o 
  -7   2   1       36.84       36.77      5.19 o 
  -5   2   1       76.96       75.23     21.00 o 
  -4   2   1       43.52       65.17      4.63 o 
  -3   2   1     1882.13     1870.51    100.48 o 
  -2   2   1     1129.72     1157.57     28.49 o 
  -1   2   1     2994.49     2900.58     75.23 o 
   0   2   1      106.84       99.12      4.31 o 
   1   2   1      225.73      246.04      7.58 o 
   2   2   1       57.32       51.37      3.23 o 
   3   2   1      458.47      543.84     17.21 o 
   4   2   1     1558.34     1666.57     47.40 o 
   5   2   1      119.53       94.24      7.77 o 
   7   2   1       27.11       23.76      5.47 o 
   8   2   1       65.75       61.11     11.52 o 
   9   2   1       23.32       20.42      8.79 o 
  10   2   1        5.20        4.03      4.19 o 
  11   2   1        1.04        6.26      3.51 o 
 -10   3   1        2.09       -1.55      3.71 o 
  -9   3   1       35.87       38.83      6.86 o 
  -8   3   1       21.17       18.00      6.13 o 
  -7   3   1        2.45        2.58      2.43 o 
  -6   3   1      159.31      166.53     11.55 o 
  -4   3   1      192.59      202.05     32.46 o 
  -3   3   1      358.39      356.35     21.98 o 
  -2   3   1      228.24      222.56     11.31 o 
  -1   3   1      983.64     1027.56     30.85 o 
   0   3   1      383.41      367.14     13.33 o 
   1   3   1        3.72        1.58      1.34 o 
   2   3   1       56.67       63.38      6.16 o 
   3   3   1       14.88       10.96      3.19 o 
   4   3   1       60.33       80.98     23.82 o 
   6   3   1      352.39      328.64     10.30 o 
   7   3   1      234.63      222.50      9.44 o 
   8   3   1      135.94      140.76      7.31 o 
   9   3   1        2.03        7.66      4.19 o 
  10   3   1        0.39        8.84      3.78 o 
 -10   4   1       11.21        8.73      3.47 o 
  -9   4   1        6.55        4.83      2.09 o 
  -8   4   1        6.47        9.99      3.29 o 
  -7   4   1        6.81        5.41      2.25 o 
  -6   4   1       83.71       83.37      5.13 o 
  -5   4   1      174.41      172.13      7.34 o 
  -2   4   1      217.22      233.28     15.51 o 
  -1   4   1      290.50      275.58     18.17 o 
   0   4   1      217.96      226.17     10.79 o 
   1   4   1      173.26      170.93     12.02 o 
   2   4   1       44.93       40.07     20.02 o 
   4   4   1      600.37      533.98     21.85 o 
   5   4   1       12.13        6.65      2.61 o 
   6   4   1      105.66       92.73      7.26 o 
   7   4   1       24.71       19.60      2.95 o 
   8   4   1       35.06       34.79      4.94 o 
   9   4   1       12.78        9.06      2.18 o 
  -9   5   1       15.59       14.05      3.42 o 
  -8   5   1       24.44       27.82      3.19 o 
  -7   5   1        1.74        5.53      2.06 o 
  -6   5   1       90.73       89.65      5.05 o 
  -5   5   1       20.40       14.66      3.35 o 
  -4   5   1      217.89      196.78      9.33 o 
  -3   5   1       25.37       32.86      3.46 o 
  -2   5   1      322.37      269.18      9.45 o 
  -1   5   1        0.30        2.92      4.30 o 
   1   5   1       46.18       52.28      5.64 o 
   2   5   1      150.18      141.16     11.55 o 
   3   5   1       82.07       91.14      9.63 o 
   4   5   1      185.71      168.11      7.65 o 
   5   5   1       59.90       69.53      4.82 o 
   6   5   1       23.90       26.30      6.92 o 
   7   5   1       13.75       19.64      2.64 o 
   8   5   1       13.12       14.94      1.97 o 
  -7   6   1       18.25       18.90      2.35 o 
  -6   6   1       13.77       10.83      2.81 o 
  -5   6   1       23.47       24.77      2.82 o 
  -4   6   1       29.74       28.14      3.12 o 
  -3   6   1       11.23       10.31      2.56 o 
  -2   6   1       65.14       71.30      8.14 o 
   2   6   1      198.94      195.30     12.68 o 
   3   6   1       12.54        7.19      2.98 o 
   4   6   1       46.25       43.56      4.30 o 
   5   6   1        7.62        7.39      3.10 o 
   6   6   1       14.02       14.15      3.66 o 
   7   6   1       11.20       14.45      2.36 o 
  -5   7   1        6.51        4.33      2.33 o 
  -4   7   1       75.49       72.45      5.65 o 
  -3   7   1        2.63        5.80      3.43 o 
   3   7   1       11.08       16.54      4.08 o 
   4   7   1        6.72       10.05      2.32 o 
  -4  -5   2        9.87       10.83      5.92 o 
  -3  -5   2       62.23       55.54      8.95 o 
   4  -5   2      251.82      231.50     16.64 o 
  -6  -4   2       15.18       15.62      5.16 o 
  -5  -4   2        3.60        2.10      4.20 o 
  -4  -4   2      382.36      369.41     23.15 o 
  -2  -4   2       32.42       46.56      5.74 o 
  -1  -4   2        6.38       11.96      3.53 o 
   1  -4   2      329.68      285.71     17.52 o 
   2  -4   2       43.38       38.97      5.89 o 
   3  -4   2      245.67      233.03     15.65 o 
   4  -4   2      136.71      126.28     11.24 o 
   5  -4   2       49.16       47.42      6.92 o 
  -7  -3   2        0.68        1.53      2.54 o 
  -6  -3   2       93.68       96.20      9.12 o 
  -5  -3   2        9.34        9.21      3.31 o 
  -4  -3   2       23.05       25.12      2.93 o 
  -3  -3   2       37.43       31.44      8.61 o 
  -2  -3   2      343.78      366.48     15.27 o 
  -1  -3   2      341.19      336.52     11.88 o 
   0  -3   2      748.54      757.54     25.82 o 
   1  -3   2      414.84      403.96     13.82 o 
   2  -3   2      271.98      256.07      7.58 o 
   3  -3   2       68.01       74.46      6.71 o 
   4  -3   2      128.54      129.11      9.85 o 
   5  -3   2       27.98       22.47      4.43 o 
   6  -3   2      803.40      765.91     39.87 o 
   7  -3   2      120.99      109.10     10.26 o 
 -11  -2   2       35.74        4.98     35.04 o 
  -8  -2   2      145.29      137.69     11.21 o 
  -7  -2   2       29.71       31.41      6.04 o 
  -6  -2   2      134.33      163.58      7.13 o 
  -5  -2   2       31.03       25.34      1.79 o 
  -4  -2   2      613.52      650.60     17.94 o 
  -3  -2   2      148.42      143.80      7.54 o 
  -2  -2   2      271.62      263.02      6.68 o 
  -1  -2   2      717.98      747.23     15.87 o 
   0  -2   2      715.00      726.89     13.82 o 
   1  -2   2       84.00       80.95      2.48 o 
   2  -2   2       62.71       62.79      2.60 o 
   3  -2   2      861.50      906.89     25.29 o 
   4  -2   2     1901.56     1970.84     48.13 o 
   5  -2   2      809.14      823.92     21.31 o 
   6  -2   2        9.45       10.09      2.06 o 
   7  -2   2      172.42      180.16     12.70 o 
  11  -2   2        0.27        1.37     26.46 o 
 -11  -1   2       81.39       84.20     36.34 o 
 -10  -1   2       68.31        7.39     42.14 o 
  -8  -1   2       63.51       64.12      6.10 o 
  -7  -1   2      118.62      125.04      5.87 o 
  -6  -1   2      131.80      129.70      4.82 o 
  -5  -1   2      108.94      120.64      3.54 o 
  -4  -1   2       94.69      103.87      2.62 o 
  -3  -1   2       50.98       50.85      1.77 o 
  -2  -1   2     1741.99     1768.61     26.48 o 
  -1  -1   2     1385.75     1412.39     19.78 o 
   0  -1   2      934.71      986.61     14.05 o 
   1  -1   2      371.99      371.00      6.10 o 
   2  -1   2    11156.42     9177.52    236.85 o 
   3  -1   2       21.50       21.46      1.18 o 
   4  -1   2      875.05      944.43     18.63 o 
   5  -1   2      440.69      469.63     12.52 o 
   6  -1   2       44.05       51.50      3.51 o 
   7  -1   2       60.70       65.60      4.02 o 
   8  -1   2      151.54      173.33     11.87 o 
   9  -1   2       32.63       42.75      7.04 o 
  10  -1   2       62.40       46.98      7.65 o 
  11  -1   2        4.11        1.62      3.42 o 
 -11   0   2        9.20       -2.68     15.46 o 
 -10   0   2       30.52       24.71     13.11 o 
  -9   0   2       49.83       39.18     20.13 o 
  -7   0   2      217.31      226.23     10.73 o 
  -6   0   2       12.70       16.63      1.66 o 
  -5   0   2       37.15       33.29      1.66 o 
  -4   0   2     1188.69     1201.51     19.91 o 
  -3   0   2       83.32       78.90      1.68 o 
  -2   0   2      186.76      193.14      2.96 o 
  -1   0   2     1547.87     1470.26     20.90 o 
   0   0   2     6747.23     5553.97     70.94 o 
   1   0   2     1428.15     1422.79     19.97 o 
   2   0   2      287.02      286.69      4.56 o 
   3   0   2      267.86      286.35      5.09 o 
   4   0   2        0.97        0.14      0.65 o 
   5   0   2      225.90      217.72      6.08 o 
   6   0   2       37.38       35.77      2.57 o 
   7   0   2      386.53      425.27     25.06 o 
   8   0   2       44.45       42.03      9.77 o 
   9   0   2       13.52       17.40      3.92 o 
  10   0   2        9.35        6.29      3.38 o 
  11   0   2        0.09        1.27      3.04 o 
 -11   1   2       75.08       65.62     17.77 o 
 -10   1   2       69.67       16.70     15.71 o 
  -9   1   2      142.57      139.08     23.50 o 
  -8   1   2       57.91       52.04      9.50 o 
  -6   1   2      146.15      193.18     13.50 o 
  -5   1   2       98.10      114.13      5.55 o 
  -4   1   2       74.36       80.49      5.07 o 
  -3   1   2       59.91       59.71      1.70 o 
  -2   1   2     1575.51     1587.55     26.84 o 
  -1   1   2     1409.61     1415.74     25.92 o 
   0   1   2     1046.84     1053.88     24.56 o 
   1   1   2      367.47      371.62      5.39 o 
   2   1   2    11270.02     9385.37    139.90 o 
   3   1   2       20.60       20.55      1.39 o 
   4   1   2      829.48      849.95     19.01 o 
   5   1   2      420.06      476.47     16.63 o 
   6   1   2       39.77       62.30      7.99 o 
   7   1   2       62.77       64.48      4.75 o 
   8   1   2      149.50      158.36     13.03 o 
   9   1   2       33.99       29.51      5.53 o 
  10   1   2       61.88       63.55      6.91 o 
  11   1   2        5.65        0.56      3.44 o 
 -11   2   2       34.78       35.01      5.97 o 
 -10   2   2       26.74       28.02      5.63 o 
  -9   2   2      106.39       99.49      9.19 o 
  -8   2   2      132.90      127.22     20.41 o 
  -7   2   2       36.55       32.87      5.74 o 
  -6   2   2      142.17      151.30     29.31 o 
  -5   2   2       37.11       31.45      9.42 o 
  -4   2   2      574.91      665.04     44.99 o 
  -3   2   2      113.61      125.06      7.17 o 
  -2   2   2      277.28      268.28      9.69 o 
  -1   2   2      696.58      741.26     26.65 o 
   0   2   2      723.73      736.17     22.28 o 
   1   2   2      111.12      106.73      5.21 o 
   2   2   2       65.13       65.89      3.78 o 
   3   2   2      796.89      880.49     26.21 o 
   4   2   2     1941.17     1986.14     55.31 o 
   5   2   2      828.79      807.77     41.61 o 
   6   2   2        7.39       14.11      5.58 o 
   7   2   2      171.80      164.09     11.32 o 
   8   2   2      106.52      101.96     13.69 o 
   9   2   2        9.93        5.37      3.90 o 
  10   2   2       27.77       24.23      4.93 o 
  11   2   2        0.48       -1.99      3.13 o 
 -10   3   2        7.92        7.20      4.34 o 
  -9   3   2       12.13        8.19      2.45 o 
  -8   3   2        1.96        0.34      2.35 o 
  -7   3   2        0.64        2.97      2.28 o 
  -6   3   2       84.90       92.33      5.31 o 
  -3   3   2       46.39       46.04      5.74 o 
  -2   3   2      349.18      391.28     22.00 o 
  -1   3   2      328.52      353.66     16.41 o 
   0   3   2      830.04      803.84     25.09 o 
   1   3   2      411.15      397.30     19.25 o 
   2   3   2      226.10      216.99     11.71 o 
   3   3   2       63.57       78.71      7.41 o 
   4   3   2      118.80      128.59      9.39 o 
   6   3   2      793.54      738.45     17.57 o 
   7   3   2      129.20      114.66      6.76 o 
   8   3   2        7.90       -0.22      4.25 o 
   9   3   2       16.49       17.71      4.71 o 
  10   3   2        5.86        4.00      3.38 o 
 -10   4   2       22.37       23.44      4.36 o 
  -9   4   2       22.65       18.35      2.67 o 
  -8   4   2       26.76       23.17      3.26 o 
  -7   4   2       31.61       36.16      3.39 o 
  -6   4   2       17.43       13.44      2.58 o 
  -5   4   2        3.10        5.64      3.49 o 
  -2   4   2       32.85       36.41      6.06 o 
  -1   4   2        8.24       14.97      4.35 o 
   0   4   2       52.12       51.19      7.04 o 
   1   4   2      296.28      284.69     17.07 o 
   2   4   2       44.51       41.58      6.78 o 
   4   4   2      133.81      145.35     15.79 o 
   5   4   2       49.99       57.47      6.00 o 
   6   4   2      192.12      176.25      7.72 o 
   7   4   2       98.74       89.89      6.37 o 
   8   4   2       38.86       42.00     10.83 o 
   9   4   2       22.01       25.14      5.00 o 
  -9   5   2        2.46        0.26      1.41 o 
  -8   5   2       31.46       31.27      2.98 o 
  -7   5   2       18.33       25.37      2.73 o 
  -6   5   2       19.71       21.22      2.77 o 
  -5   5   2       24.92       22.93      3.03 o 
  -4   5   2       10.97       13.29      2.77 o 
  -3   5   2       57.51       61.43      4.33 o 
  -2   5   2      239.09      242.33     11.09 o 
  -1   5   2       14.10       14.24      3.75 o 
   0   5   2      121.18      120.19     21.81 o 
   1   5   2       22.20       29.06      4.92 o 
   2   5   2      108.72      111.07      7.81 o 
   3   5   2      235.87      226.36     11.07 o 
   4   5   2      256.88      236.05      9.14 o 
   5   5   2       16.75       15.60      4.00 o 
   6   5   2       56.28       56.61      4.19 o 
   7   5   2        2.09        4.12      2.05 o 
   8   5   2       21.55       27.59      4.04 o 
  -7   6   2       10.07       15.35      3.07 o 
  -6   6   2       59.11       58.69      3.30 o 
  -5   6   2       12.23       12.74      2.28 o 
  -4   6   2        3.24        2.82      2.03 o 
  -3   6   2       32.30       30.72      4.42 o 
  -2   6   2      230.87      219.28      9.93 o 
   1   6   2      108.98      113.72     10.62 o 
   2   6   2        0.91        3.86      3.10 o 
   3   6   2       77.95       83.79      6.11 o 
   4   6   2       40.01       40.63      4.16 o 
   5   6   2        6.46       10.31      2.42 o 
   6   6   2        1.30        0.76      1.77 o 
   7   6   2        2.83        5.30      3.01 o 
  -5   7   2       13.22       18.68      2.74 o 
  -4   7   2       27.85       28.11      3.73 o 
  -3   7   2        3.99        8.55      3.32 o 
   3   7   2       14.83       18.91      2.88 o 
   4   7   2        7.46        8.58      2.45 o 
  -4  -5   3      207.18      192.75     16.09 o 
  -6  -4   3       20.08       20.03      5.39 o 
  -5  -4   3      130.10      125.07     11.40 o 
  -4  -4   3      208.44      199.15     14.29 o 
  -2  -4   3       86.91       86.18      7.79 o 
  -1  -4   3       14.38       14.81      4.20 o 
   2  -4   3      302.86      265.18     17.07 o 
   3  -4   3       58.16       44.72      6.42 o 
   4  -4   3      201.11      182.21     13.99 o 
   5  -4   3       93.95      101.81      9.93 o 
  -7  -3   3       55.35       54.60      4.54 o 
  -6  -3   3       54.54       57.48      7.23 o 
  -5  -3   3       41.29       40.34      6.04 o 
  -4  -3   3      108.61       98.00      7.06 o 
  -3  -3   3      139.25      133.97      7.11 o 
  -2  -3   3     1923.34     1995.53     80.53 o 
  -1  -3   3       74.93       70.10      4.16 o 
   1  -3   3       55.15       60.33      5.57 o 
   2  -3   3       65.56       47.11      3.49 o 
   3  -3   3        0.23        1.29      1.73 o 
   4  -3   3        4.73        3.14      2.73 o 
   5  -3   3        5.81        3.90      3.09 o 
   6  -3   3      907.66      857.12     35.23 o 
 -11  -2   3       20.77       -0.73     34.22 o 
  -8  -2   3      124.42      139.72     11.39 o 
  -7  -2   3       20.88       17.99      2.57 o 
  -6  -2   3       34.36       34.76      3.08 o 
  -5  -2   3       51.00       45.62      2.52 o 
  -4  -2   3     1718.24     1835.90     55.91 o 
  -3  -2   3      759.74      754.21     29.28 o 
  -2  -2   3     1069.01     1104.32     32.16 o 
  -1  -2   3       79.23       92.64      2.69 o 
   0  -2   3      200.11      196.47      4.07 o 
   1  -2   3      346.30      324.45      7.61 o 
   2  -2   3      600.91      626.89     18.65 o 
   3  -2   3       50.45       44.05      3.73 o 
   4  -2   3     2584.40     2675.42     55.62 o 
   5  -2   3       88.65       86.68      4.45 o 
   6  -2   3       69.35       63.74      4.46 o 
   7  -2   3       21.20       22.60      2.93 o 
   8  -2   3      110.75      106.55     22.43 o 
   9  -2   3       27.24       37.11      7.06 o 
  10  -2   3       18.23       -1.84      9.34 o 
 -11  -1   3       21.62       21.61      6.79 o 
 -10  -1   3       87.35        7.50     42.83 o 
  -8  -1   3      128.61      130.74      7.62 o 
  -7  -1   3      184.25      195.39      8.67 o 
  -6  -1   3       61.43       68.50      3.17 o 
  -5  -1   3      103.40       99.46      3.35 o 
  -4  -1   3     1226.69     1274.88     21.53 o 
  -3  -1   3      414.07      414.55      7.58 o 
  -2  -1   3     1040.24     1026.14     19.86 o 
  -1  -1   3     1108.80     1151.56     20.55 o 
   0  -1   3     1256.58     1267.94     23.22 o 
   1  -1   3     1558.68     1516.24     22.28 o 
   2  -1   3     3317.22     3356.62     51.80 o 
   3  -1   3      354.05      393.71      8.01 o 
   4  -1   3      164.58      150.52      4.71 o 
   5  -1   3      271.21      315.55      8.88 o 
   6  -1   3       10.59       12.91      1.97 o 
   7  -1   3        6.49        4.87      1.82 o 
   8  -1   3       15.26       13.53      5.15 o 
   9  -1   3       11.38       11.66      4.72 o 
  10  -1   3       58.61       65.30      5.74 o 
  11  -1   3        3.21        6.66      3.28 o 
 -11   0   3        7.77        3.95     15.97 o 
 -10   0   3        3.56        2.79      4.56 o 
  -9   0   3       34.05       23.15      6.01 o 
  -8   0   3      126.16       32.96     14.47 o 
  -7   0   3      161.47      176.44      8.79 o 
  -6   0   3      892.90      933.14     24.35 o 
  -5   0   3        1.99        2.92      0.79 o 
  -4   0   3      121.33      115.70      2.84 o 
  -3   0   3        9.87       10.74      0.64 o 
  -2   0   3      212.83      189.94      3.18 o 
  -1   0   3     1247.38     1193.02     15.98 o 
   0   0   3     3023.63     2922.84     33.13 o 
   1   0   3      393.40      413.28      6.01 o 
   2   0   3      599.83      584.23      9.17 o 
   3   0   3        0.65        1.04      0.49 o 
   4   0   3      860.30      852.36     18.11 o 
   5   0   3       80.38       64.08      3.58 o 
   6   0   3      174.89      204.73      7.98 o 
   7   0   3       90.71       98.66      8.69 o 
   8   0   3       33.08       31.21      4.57 o 
   9   0   3        2.32       -0.45      3.22 o 
  10   0   3        8.56        9.28      3.20 o 
  11   0   3       18.81       18.56      3.95 o 
 -11   1   3       24.19       12.43     16.86 o 
 -10   1   3       86.27       26.38     18.25 o 
  -9   1   3       60.28       12.92     19.22 o 
  -8   1   3      132.20      124.63     28.96 o 
  -6   1   3       62.59       68.85     12.25 o 
  -5   1   3       94.09      108.70     11.93 o 
  -4   1   3     1230.30     1285.10     27.79 o 
  -3   1   3      422.30      422.08      6.84 o 
  -2   1   3     1087.21     1067.16     15.90 o 
  -1   1   3     1041.43     1097.08     16.25 o 
   0   1   3     1233.12     1254.05     17.60 o 
   1   1   3     1491.36     1500.47     21.50 o 
   2   1   3     3478.87     3346.86     47.34 o 
   3   1   3      397.76      411.83     10.26 o 
   4   1   3      182.65      167.15      5.36 o 
   5   1   3      261.90      283.33     10.74 o 
   6   1   3        5.30        4.46      3.85 o 
   7   1   3        7.25        5.99      2.68 o 
   8   1   3       15.37       12.41      3.12 o 
   9   1   3       11.13       14.16      3.59 o 
  10   1   3       63.65       66.77     11.87 o 
  11   1   3        3.22        6.80      4.54 o 
 -10   2   3       20.58       14.42      5.24 o 
  -9   2   3       52.42       48.24      6.85 o 
  -8   2   3      120.99      122.90     16.31 o 
  -7   2   3       19.83       14.04      3.39 o 
  -5   2   3       50.11       36.75     10.25 o 
  -4   2   3     1723.48     1861.93     77.02 o 
  -3   2   3      760.82      802.09     29.02 o 
  -2   2   3      960.18     1033.93     33.98 o 
  -1   2   3       64.78       72.88      5.09 o 
   0   2   3      239.80      230.08     25.64 o 
   1   2   3      356.16      326.70     12.54 o 
   2   2   3      656.48      665.64     18.34 o 
   3   2   3       44.32       42.93      5.27 o 
   4   2   3     2527.23     2471.46     72.36 o 
   5   2   3      100.60       99.33     11.29 o 
   6   2   3       63.09       64.47      9.59 o 
   7   2   3       15.01       12.76      2.72 o 
   8   2   3      114.52      106.01     14.12 o 
   9   2   3       26.02       24.51      7.37 o 
  10   2   3       18.81       20.34      4.79 o 
 -10   3   3        3.21        8.45      4.53 o 
  -9   3   3       58.09       64.50      4.57 o 
  -8   3   3       13.75       11.41      2.81 o 
  -7   3   3       44.39       43.77      3.66 o 
  -6   3   3       53.51       54.39      4.00 o 
  -3   3   3      125.69      115.15      9.84 o 
  -2   3   3     1914.00     1995.48     98.29 o 
  -1   3   3       85.58       88.25      7.89 o 
   0   3   3      653.07      663.81     28.96 o 
   1   3   3       50.88       47.62      5.89 o 
   2   3   3       55.78       39.48      5.18 o 
   3   3   3        0.24        2.07      2.98 o 
   4   3   3        8.25        4.10      4.59 o 
   5   3   3        6.46        1.70      5.81 o 
   6   3   3      930.08      890.82     20.48 o 
   7   3   3      115.83      105.82     10.21 o 
   8   3   3      111.98      113.15     10.55 o 
   9   3   3        4.95        4.26      3.75 o 
  10   3   3        1.68       -0.93      2.78 o 
 -10   4   3       10.44       13.79      3.68 o 
  -9   4   3        2.11       -1.73      1.73 o 
  -8   4   3       32.37       34.83      2.98 o 
  -7   4   3       80.52       81.95      4.70 o 
  -6   4   3       19.64       20.89      3.07 o 
  -5   4   3      125.54      129.90      6.39 o 
  -4   4   3      180.60      152.94      9.54 o 
  -3   4   3      142.46      157.40     12.69 o 
  -2   4   3      107.10      119.50     10.35 o 
  -1   4   3       20.34       16.96      4.64 o 
   0   4   3      118.36       99.71     10.00 o 
   1   4   3      380.16      380.61     21.40 o 
   2   4   3      309.03      296.90     19.87 o 
   3   4   3       67.98       59.47      9.18 o 
   4   4   3      214.04      196.33      8.66 o 
   5   4   3      113.32      100.87      6.20 o 
   6   4   3      106.67      102.99      5.77 o 
   7   4   3       16.26       16.53      2.87 o 
   8   4   3       22.25       17.96      3.02 o 
   9   4   3       25.24       34.19      5.17 o 
  -9   5   3       16.19       15.24      3.50 o 
  -8   5   3        3.51        4.02      1.46 o 
  -7   5   3       43.56       43.20      3.29 o 
  -6   5   3       13.19       14.15      2.38 o 
  -5   5   3       16.24       16.39      2.69 o 
  -4   5   3      197.69      185.17      7.54 o 
  -3   5   3       18.13       16.68      3.98 o 
  -2   5   3        2.23       -0.12      2.48 o 
  -1   5   3       75.67       75.34     18.91 o 
   0   5   3       80.42       76.59      7.22 o 
   1   5   3       81.38       81.81      4.73 o 
   2   5   3       74.52       76.02      6.40 o 
   3   5   3       13.30       16.58      5.20 o 
   4   5   3      110.93      103.01      7.26 o 
   5   5   3      121.40      114.08      6.13 o 
   6   5   3       45.64       43.80      3.89 o 
   7   5   3        1.71       -0.45      3.52 o 
   8   5   3        3.16        5.97      1.73 o 
  -7   6   3       13.00       14.89      1.60 o 
  -6   6   3       18.03       23.98      2.31 o 
  -5   6   3        6.02        9.14      2.38 o 
  -4   6   3        3.00        3.15      2.01 o 
  -3   6   3       32.56       31.94      3.96 o 
  -2   6   3       11.38        8.71      3.38 o 
  -1   6   3       21.39       29.72      5.51 o 
   0   6   3      148.64      158.50     11.67 o 
   1   6   3       55.13       57.74      7.77 o 
   2   6   3      188.76      169.33      8.93 o 
   3   6   3       17.41       13.41      3.15 o 
   4   6   3       35.49       45.18      4.24 o 
   5   6   3       96.22      100.27      5.69 o 
   6   6   3        0.45        2.48      1.76 o 
  -4   7   3       12.50       15.54      2.48 o 
   3   7   3       25.12       26.84      3.04 o 
   4   7   3       40.32       41.46      3.57 o 
  -4  -5   4        6.22        5.07      6.12 o 
 -10  -4   4       24.64       25.05      3.49 o 
  -6  -4   4       60.27       56.39      8.28 o 
  -5  -4   4      111.33      105.48     10.57 o 
   3  -4   4      133.25      114.67     10.21 o 
   4  -4   4      103.61      106.21      9.36 o 
   5  -4   4      106.28      100.91     10.29 o 
 -10  -3   4        6.49        6.22      3.12 o 
  -7  -3   4      373.80      380.39     22.92 o 
  -6  -3   4      429.23      427.73     24.53 o 
  -5  -3   4      298.95      303.09     19.21 o 
  -4  -3   4      336.23      369.06     18.61 o 
  -3  -3   4      165.92      150.51      9.18 o 
  -2  -3   4      846.63      973.70     41.52 o 
  -1  -3   4       84.98       76.39      6.12 o 
   1  -3   4       34.87       39.10      4.42 o 
   2  -3   4       32.17       26.43      4.10 o 
   3  -3   4       80.98       63.31      6.74 o 
   4  -3   4      116.29      108.32      9.07 o 
   5  -3   4       60.36       52.54      6.77 o 
   6  -3   4       29.14       32.24      8.58 o 
   7  -3   4       59.68       64.60     20.75 o 
   8  -3   4      110.58      101.55     27.86 o 
 -11  -2   4        1.25        2.90     36.48 o 
  -8  -2   4      308.82      305.54     19.67 o 
  -7  -2   4      124.63      123.31      6.17 o 
  -6  -2   4      144.46      148.67      6.67 o 
  -5  -2   4       20.19       23.36      2.63 o 
  -4  -2   4      478.67      457.92     22.63 o 
  -3  -2   4       88.66      104.78      4.71 o 
  -2  -2   4     1395.11     1573.20     46.27 o 
  -1  -2   4      203.41      207.81     10.58 o 
   0  -2   4     2072.78     2010.74     58.31 o 
   1  -2   4      222.87      208.85      7.49 o 
   2  -2   4     1145.63     1230.47     28.09 o 
   3  -2   4       16.45       12.79      1.52 o 
   4  -2   4      928.55      908.90     24.64 o 
   5  -2   4       52.54       50.34      3.67 o 
   6  -2   4      115.86      118.48      5.79 o 
   7  -2   4       15.75       18.82      4.84 o 
   8  -2   4       79.85       83.34     21.11 o 
   9  -2   4        2.36        1.39     11.55 o 
  10  -2   4       30.06       -1.81      8.20 o 
 -11  -1   4       23.38        8.39     31.58 o 
 -10  -1   4      118.43       10.61     44.84 o 
  -8  -1   4       34.01       30.69      3.91 o 
  -7  -1   4       40.04       34.90      3.81 o 
  -6  -1   4      311.24      360.38     12.59 o 
  -5  -1   4      860.72      928.66     19.49 o 
  -4  -1   4      849.58      881.82     15.90 o 
  -3  -1   4      636.87      653.50     11.79 o 
  -2  -1   4     1468.05     1551.89     27.13 o 
  -1  -1   4      146.82      152.70      4.18 o 
   0  -1   4      215.97      218.86      4.71 o 
   1  -1   4      826.52      824.72     11.72 o 
   2  -1   4      274.67      292.25      5.39 o 
   3  -1   4       58.11       60.19      2.32 o 
   4  -1   4       82.63       88.46      2.94 o 
   5  -1   4       28.72       25.54      2.70 o 
   6  -1   4       34.75       38.90      3.27 o 
   7  -1   4       22.40       18.64      2.69 o 
   8  -1   4        1.16       -1.17     15.92 o 
   9  -1   4       23.73       25.70      5.38 o 
  10  -1   4        5.62        3.53      3.04 o 
 -11   0   4       17.86        4.93     16.08 o 
 -10   0   4       38.70       31.52     15.12 o 
  -9   0   4        0.87        4.58      5.01 o 
  -8   0   4       25.42        6.49     47.16 o 
  -7   0   4      406.38      452.77     19.66 o 
  -6   0   4      439.19      468.79     14.72 o 
  -5   0   4     1316.55     1375.54     26.08 o 
  -4   0   4       18.60       18.27      1.10 o 
  -3   0   4     1669.80     1668.65     22.26 o 
  -2   0   4      818.43      793.03     11.55 o 
  -1   0   4      171.99      176.67      2.93 o 
   0   0   4      126.48      131.00      2.24 o 
   1   0   4       11.43       10.91      0.66 o 
   2   0   4      238.71      240.76      4.56 o 
   3   0   4       65.25       69.12      2.08 o 
   4   0   4       31.69       32.90      1.92 o 
   5   0   4      272.34      283.47      9.89 o 
   6   0   4       17.14       15.17      2.03 o 
   7   0   4       15.70       18.29      4.97 o 
   8   0   4        1.76        3.52      4.46 o 
   9   0   4        9.68        5.96      3.90 o 
  10   0   4       14.32       13.47      5.51 o 
  11   0   4        1.56        3.00     12.99 o 
 -11   1   4       24.49       15.00     17.01 o 
 -10   1   4      121.55       50.04     29.35 o 
  -9   1   4       12.52       10.88      5.11 o 
  -8   1   4       35.18       25.22     10.01 o 
  -6   1   4      290.29      356.68     25.92 o 
  -5   1   4      862.40      946.24     33.39 o 
  -4   1   4      817.45      862.77     23.24 o 
  -3   1   4      675.34      657.33     11.46 o 
  -2   1   4     1506.01     1559.22     22.60 o 
  -1   1   4      190.08      195.60      5.17 o 
   0   1   4      212.51      223.47      3.82 o 
   1   1   4      745.45      764.68     20.46 o 
   2   1   4      277.95      288.31      5.94 o 
   3   1   4       87.78       83.90      4.91 o 
   4   1   4       84.03       82.07      4.29 o 
   5   1   4       22.80       21.18      6.42 o 
   6   1   4       37.93       35.65      6.75 o 
   7   1   4       16.26       20.87      3.25 o 
   8   1   4        1.13       -0.21      3.31 o 
   9   1   4       22.74       19.39      4.06 o 
  10   1   4        5.93        9.07      2.15 o 
 -10   2   4        3.54        6.61      5.25 o 
  -9   2   4      145.93      133.03     10.84 o 
  -8   2   4      324.09      314.36     10.09 o 
  -7   2   4      130.67      120.73     13.62 o 
  -3   2   4       83.39       94.74      8.24 o 
  -2   2   4     1391.86     1524.18     76.60 o 
  -1   2   4      195.83      191.28     11.24 o 
   0   2   4     2102.41     2155.99     71.44 o 
   1   2   4      231.43      202.56     10.64 o 
   2   2   4     1256.95     1310.69     33.58 o 
   3   2   4       16.87       19.90      2.90 o 
   4   2   4      991.67      947.25     27.13 o 
   5   2   4       48.94       46.93      7.86 o 
   6   2   4      104.94      101.95      5.86 o 
   7   2   4       15.72       13.33      3.63 o 
   8   2   4       88.12       95.46     13.10 o 
   9   2   4        2.73       -0.88      3.22 o 
  10   2   4       34.12       30.50      5.14 o 
 -10   3   4        4.78        4.36      4.65 o 
  -9   3   4       25.27       22.48      3.09 o 
  -8   3   4       10.49        8.96      2.79 o 
  -7   3   4      367.80      363.46     10.71 o 
  -6   3   4      412.41      400.10     11.50 o 
  -4   3   4      352.28      394.32     23.18 o 
  -3   3   4      173.17      183.98     12.86 o 
  -2   3   4      830.43      978.42     50.91 o 
  -1   3   4       85.55       91.38      8.28 o 
   0   3   4      232.36      256.52     36.43 o 
   1   3   4       19.94       24.28      4.57 o 
   2   3   4       34.60       28.81      4.74 o 
   3   3   4       80.53       78.12      9.32 o 
   4   3   4      111.89      117.61     12.92 o 
   5   3   4       62.00       61.90      4.81 o 
   6   3   4       32.97       31.46      3.54 o 
   7   3   4       72.96       73.30      8.89 o 
   8   3   4      111.26      124.86     10.63 o 
   9   3   4       14.75       22.12      4.73 o 
  10   3   4        7.36       10.23      3.30 o 
 -10   4   4       26.31       19.92      4.00 o 
  -9   4   4       43.07       45.29      3.62 o 
  -8   4   4       18.12       21.35      2.59 o 
  -7   4   4        5.53        3.07      1.97 o 
  -6   4   4       65.67       58.37      4.31 o 
  -5   4   4       98.08       92.26      5.20 o 
  -4   4   4      290.56      272.45      9.24 o 
  -3   4   4       25.04       26.04      5.56 o 
  -2   4   4      313.41      292.63     19.76 o 
  -1   4   4       55.52       58.30      8.25 o 
   0   4   4      405.96      384.67     24.17 o 
   1   4   4       51.49       54.47      8.32 o 
   2   4   4      200.53      181.94     15.43 o 
   3   4   4      133.98      133.44      9.07 o 
   4   4   4       87.33       87.70      4.74 o 
   5   4   4      107.67       97.86      4.76 o 
   6   4   4      132.36      125.47      9.30 o 
   7   4   4       11.84        7.75      2.63 o 
   8   4   4      165.87      186.79     12.40 o 
   9   4   4       24.14       30.11      4.82 o 
  -9   5   4       28.08       28.38      4.11 o 
  -8   5   4       67.67       76.31      3.90 o 
  -7   5   4       23.05       25.88      3.29 o 
  -6   5   4       51.52       44.41      3.43 o 
  -5   5   4      194.60      195.25      7.37 o 
  -4   5   4        5.01        7.27      2.31 o 
  -3   5   4      103.97      103.79      5.51 o 
  -2   5   4       12.06       12.57      2.76 o 
  -1   5   4       63.84       65.64     11.24 o 
   0   5   4       36.76       39.32      4.05 o 
   1   5   4       40.59       43.99      4.04 o 
   2   5   4       35.55       31.38      3.26 o 
   3   5   4      154.54      160.49      9.94 o 
   4   5   4      132.05      123.23      7.75 o 
   5   5   4       47.13       49.10      4.99 o 
   6   5   4       47.59       52.13      5.36 o 
   7   5   4       18.89       19.52      2.45 o 
  -7   6   4       31.14       32.60      2.73 o 
  -6   6   4       85.40       88.71      3.78 o 
  -5   6   4        5.38        4.74      2.38 o 
  -4   6   4      106.96      103.92      4.86 o 
  -3   6   4       18.31       16.15      4.76 o 
  -2   6   4       77.93       84.44      5.61 o 
  -1   6   4       26.98       36.35      5.80 o 
   0   6   4       64.36       71.36      5.70 o 
   1   6   4       17.79       20.39      3.21 o 
   2   6   4       18.59       24.57      3.96 o 
   3   6   4       35.23       39.66      4.38 o 
   4   6   4       14.45       13.12      2.79 o 
   5   6   4        8.70        8.56      2.30 o 
   6   6   4        7.22        4.44      1.73 o 
  -4   7   4       56.73       56.41      3.78 o 
  -3   7   4        5.16        6.37      3.78 o 
  -2   7   4        0.15       -3.36      3.36 o 
   2   7   4       50.06       57.72      5.96 o 
   3   7   4        8.13       11.89      2.93 o 
 -10  -4   5       29.29       30.02      3.60 o 
  -6  -4   5       74.19       65.88      9.22 o 
  -5  -4   5      330.44      320.90     21.07 o 
   5  -4   5       13.60        9.05      4.78 o 
 -10  -3   5        8.55        1.78      2.88 o 
  -7  -3   5       59.88       55.56      7.80 o 
  -6  -3   5      782.70      774.82     42.28 o 
  -5  -3   5        8.83        7.78      4.14 o 
  -3  -3   5       96.13       91.42      6.83 o 
  -2  -3   5      492.41      511.22     24.31 o 
   2  -3   5      108.12      111.80      8.18 o 
   3  -3   5        9.77        5.16      3.02 o 
   4  -3   5      186.50      166.65     11.97 o 
   5  -3   5      180.35      166.16     12.17 o 
   6  -3   5      355.65      303.71     20.15 o 
   7  -3   5       32.76       40.29     19.23 o 
   8  -3   5       25.86       29.40     18.93 o 
 -11  -2   5       17.78        2.38     34.60 o 
  -7  -2   5       64.64       65.96      4.70 o 
  -6  -2   5        6.99        9.08      2.08 o 
  -5  -2   5      265.49      268.24      8.15 o 
  -4  -2   5        7.49       10.50      1.62 o 
  -3  -2   5      108.13      103.60      5.29 o 
  -2  -2   5      603.15      696.47     50.67 o 
  -1  -2   5      635.66      642.95     30.94 o 
   0  -2   5       77.74       86.67      5.84 o 
   1  -2   5       14.61       18.75      1.54 o 
   2  -2   5      165.42      178.49      5.44 o 
   3  -2   5      396.73      406.77     11.05 o 
   4  -2   5       88.36      102.41      5.51 o 
   5  -2   5       11.84       12.98      2.21 o 
   6  -2   5       87.14       82.53      5.47 o 
   7  -2   5        5.01        6.40      4.65 o 
   8  -2   5       93.32      102.76     18.34 o 
   9  -2   5        1.32        6.69     12.91 o 
  10  -2   5       45.46       44.89      6.32 o 
 -11  -1   5        8.48        2.24     29.40 o 
 -10  -1   5       19.84        7.03     42.28 o 
  -8  -1   5       83.19       81.51      5.82 o 
  -6  -1   5      137.66      150.30      5.59 o 
  -5  -1   5      181.51      211.19      5.82 o 
  -4  -1   5      552.42      572.43     12.26 o 
  -3  -1   5      254.29      278.75      5.69 o 
  -2  -1   5      617.91      603.71     12.35 o 
  -1  -1   5      749.08      783.34     16.63 o 
   0  -1   5      472.22      434.32      8.43 o 
   1  -1   5      243.09      231.43      4.41 o 
   2  -1   5      826.41      882.91     14.86 o 
   3  -1   5      433.05      476.32      9.74 o 
   4  -1   5       99.78      112.75      4.13 o 
   5  -1   5       14.81       17.38      2.14 o 
   6  -1   5        1.61        1.40      1.68 o 
   7  -1   5       57.55       56.12      4.27 o 
   8  -1   5       10.18       16.40     16.26 o 
   9  -1   5       10.13       16.04      5.17 o 
  10  -1   5       52.20       53.96      4.56 o 
 -11   0   5        4.11       -1.75     15.78 o 
 -10   0   5       35.70        3.02     33.26 o 
  -9   0   5        0.59        0.02      5.12 o 
  -8   0   5       42.09       10.32     45.32 o 
  -7   0   5       38.12       36.46      3.47 o 
  -6   0   5      433.13      470.82     14.80 o 
  -5   0   5      305.17      274.92      6.12 o 
  -4   0   5       75.50       84.02      2.66 o 
  -3   0   5       98.67      115.80      2.99 o 
  -2   0   5       11.42       12.30      0.79 o 
  -1   0   5      946.47      916.83     13.35 o 
   0   0   5      596.77      582.54      8.46 o 
   1   0   5       12.76       12.21      0.80 o 
   2   0   5      159.51      157.30      4.27 o 
   3   0   5      406.40      427.80      8.44 o 
   4   0   5      801.81      852.60     16.99 o 
   5   0   5       15.73       12.61      1.78 o 
   6   0   5      152.00      161.15     12.86 o 
   7   0   5       29.97       29.58      6.31 o 
   8   0   5        3.35        3.57      4.91 o 
   9   0   5        0.01        0.49      2.89 o 
  10   0   5        2.69        7.89      2.61 o 
 -11   1   5        8.16       11.43     15.16 o 
 -10   1   5       22.59        4.21     15.89 o 
  -9   1   5       17.14        6.64     20.84 o 
  -8   1   5       75.05       58.40     11.84 o 
  -7   1   5       57.90       14.33     37.08 o 
  -5   1   5      182.04      246.37     26.55 o 
  -4   1   5      523.59      546.71     16.32 o 
  -3   1   5      262.77      266.82      7.19 o 
  -2   1   5      655.38      632.42     10.46 o 
  -1   1   5      729.59      763.55     13.67 o 
   0   1   5      427.65      415.98      8.64 o 
   1   1   5      253.61      247.44      5.60 o 
   2   1   5      865.23      891.62     18.20 o 
   3   1   5      413.66      456.11     11.03 o 
   4   1   5      120.98      131.61      9.32 o 
   5   1   5       14.87       15.80      4.53 o 
   6   1   5        1.43        0.25      2.81 o 
   7   1   5       53.19       45.32      4.03 o 
   8   1   5       10.51        7.92      3.03 o 
   9   1   5       11.92       15.40      4.00 o 
  10   1   5       53.44       21.29     14.00 o 
 -10   2   5        4.43        8.32     14.12 o 
  -9   2   5       90.13       96.61      9.37 o 
  -8   2   5      159.66      164.38      7.04 o 
  -7   2   5       80.92       81.54      6.04 o 
  -4   2   5        7.65        8.90      3.24 o 
  -3   2   5      106.16      102.09      8.70 o 
  -2   2   5      617.52      721.55     37.26 o 
  -1   2   5      633.14      652.65     24.01 o 
   0   2   5       64.76       72.67      5.82 o 
   1   2   5       12.30       14.72      2.52 o 
   2   2   5      157.44      162.08      7.78 o 
   3   2   5      349.97      352.93     12.49 o 
   4   2   5      110.34      124.11     10.17 o 
   5   2   5       17.34       27.68      6.58 o 
   6   2   5       83.09       89.84      5.35 o 
   7   2   5        6.63        5.39      2.37 o 
   8   2   5       90.48       86.45     10.99 o 
   9   2   5        1.38        2.70      3.63 o 
  10   2   5       49.11       56.51      5.77 o 
 -10   3   5        6.98        1.61      4.68 o 
  -9   3   5        7.66        9.44      5.73 o 
  -8   3   5       25.17       25.58      3.53 o 
  -7   3   5       57.22       59.25      3.98 o 
  -6   3   5      799.51      786.73     18.37 o 
  -4   3   5      337.37      345.74     21.61 o 
  -3   3   5       91.06       86.30      9.13 o 
  -2   3   5      481.10      540.95     30.22 o 
  -1   3   5      674.56      751.49     40.57 o 
   0   3   5      367.04      333.87     33.37 o 
   1   3   5       74.27       68.13      7.21 o 
   2   3   5       97.89      101.61      9.31 o 
   3   3   5        5.23        3.44      3.64 o 
   4   3   5      197.72      173.02     15.82 o 
   5   3   5      176.14      153.34      5.40 o 
   6   3   5      351.00      324.71      9.85 o 
   7   3   5       41.54       44.17      7.23 o 
   8   3   5       26.35       35.50      6.42 o 
   9   3   5        8.69       12.14      3.65 o 
  -9   4   5       43.20       32.03      5.80 o 
  -8   4   5       14.55       10.53      2.03 o 
  -7   4   5       98.32       95.81      4.99 o 
  -6   4   5       76.52       73.26      7.00 o 
  -5   4   5      309.45      302.03      9.83 o 
  -4   4   5      272.53      261.83      8.99 o 
  -3   4   5      324.29      265.03     18.46 o 
  -2   4   5       34.49       27.69      6.09 o 
  -1   4   5       51.47       35.33      6.93 o 
   0   4   5      300.80      313.27     21.25 o 
   1   4   5       11.28        6.95      4.61 o 
   2   4   5       59.55       62.56      9.46 o 
   3   4   5       22.46       23.47      2.88 o 
   4   4   5       68.19       58.82      3.83 o 
   5   4   5       18.14       16.86      2.53 o 
   6   4   5       29.04       30.50      4.37 o 
   7   4   5       23.65       22.03      3.84 o 
   8   4   5       79.24       98.58      8.85 o 
  -8   5   5       81.99       89.93      3.80 o 
  -7   5   5       50.39       56.79      5.29 o 
  -6   5   5       34.69       33.84      3.00 o 
  -5   5   5        1.91        0.81      1.81 o 
  -4   5   5       96.51       94.38      5.14 o 
  -3   5   5       88.28      107.88      7.13 o 
  -2   5   5      140.87      135.04      6.49 o 
  -1   5   5      176.40      150.33      8.48 o 
   0   5   5      183.90      159.05     10.11 o 
   1   5   5        5.40        6.64      2.45 o 
   2   5   5       21.74       25.29      3.11 o 
   3   5   5      104.76      114.02      5.85 o 
   4   5   5       76.78       78.19      4.64 o 
   5   5   5       29.05       20.02      7.53 o 
   6   5   5        1.66        2.25      2.42 o 
   7   5   5       21.55       23.31      6.73 o 
  -7   6   5       27.29       29.34      2.48 o 
  -6   6   5       23.98       24.98      2.08 o 
  -5   6   5      103.35      101.00      4.33 o 
  -4   6   5        8.29       11.35      2.60 o 
  -3   6   5      140.85      138.85      6.96 o 
  -2   6   5       48.85       48.09      6.28 o 
  -1   6   5       42.21       45.88      5.94 o 
   0   6   5       45.69       55.58      5.08 o 
   1   6   5       15.74       19.41      3.03 o 
   2   6   5       44.25       47.84      3.65 o 
   3   6   5        3.62        6.06      2.62 o 
   4   6   5       54.37       66.21      9.43 o 
   5   6   5        6.51        7.12      2.16 o 
   6   6   5        7.27        7.10      1.78 o 
  -4   7   5       55.33       67.18      5.79 o 
  -3   7   5       13.00       18.20      3.94 o 
  -2   7   5       28.99       35.60      4.65 o 
  -1   7   5       15.86       24.78      4.30 o 
   2   7   5       26.43       34.20      4.62 o 
   3   7   5       16.55       26.74      3.02 o 
  -5  -4   6      110.27       99.32     11.60 o 
   7  -4   6       35.62       50.18     20.80 o 
 -10  -3   6       16.28       15.15      3.35 o 
  -7  -3   6      347.51      354.57     22.45 o 
  -6  -3   6       92.80      100.93     10.30 o 
  -5  -3   6      188.06      187.52     13.98 o 
  -3  -3   6      159.58      172.11     10.33 o 
  -2  -3   6      124.02      117.77      8.59 o 
   3  -3   6       17.61       14.61      3.68 o 
   4  -3   6       11.57        7.17      3.91 o 
   5  -3   6       32.91       21.27      5.45 o 
   7  -3   6       61.04       60.87     22.40 o 
   8  -3   6       80.41       89.71     24.88 o 
   9  -3   6        9.16        8.72      4.17 o 
 -11  -2   6        1.25       -1.58     33.77 o 
 -10  -2   6        9.91       13.60      4.02 o 
  -9  -2   6       23.86       24.83      4.55 o 
  -7  -2   6       79.01       73.90      5.96 o 
  -6  -2   6       16.74       17.33      2.60 o 
  -5  -2   6      263.10      277.90      8.52 o 
  -4  -2   6      561.03      554.52     15.38 o 
  -3  -2   6      600.83      614.08     19.32 o 
  -2  -2   6      354.24      352.00     12.16 o 
  -1  -2   6      479.71      460.47     23.36 o 
   0  -2   6      172.39      157.21     16.68 o 
   1  -2   6      235.20      253.05     12.44 o 
   2  -2   6       45.86       59.08      6.19 o 
   3  -2   6      381.71      336.40     14.09 o 
   4  -2   6       15.51       11.88      2.05 o 
   5  -2   6       23.02       27.28      4.32 o 
   6  -2   6       17.89       18.39      2.76 o 
   7  -2   6       53.63       63.78     21.57 o 
   8  -2   6       13.32       11.91     15.87 o 
   9  -2   6        2.47        0.61      6.90 o 
  10  -2   6       27.46        1.14      7.11 o 
 -11  -1   6       38.17        8.92     29.41 o 
 -10  -1   6       24.27       -0.35     43.03 o 
  -9  -1   6        1.64        0.21      3.61 o 
  -8  -1   6        8.15        9.44      4.08 o 
  -7  -1   6        4.66        2.95      2.05 o 
  -6  -1   6       36.86       33.57      3.51 o 
  -5  -1   6       30.29       34.30      2.04 o 
  -4  -1   6      351.38      411.84     11.04 o 
  -3  -1   6      455.39      525.59     10.03 o 
  -2  -1   6      412.92      436.81      8.61 o 
  -1  -1   6     1128.88     1272.65     25.42 o 
   0  -1   6      425.38      424.95      8.76 o 
   1  -1   6      185.28      180.30      4.47 o 
   2  -1   6      634.98      656.66     14.02 o 
   3  -1   6       30.00       36.57      2.78 o 
   4  -1   6      199.52      225.25      8.86 o 
   5  -1   6       36.00       37.84      3.07 o 
   6  -1   6       27.73       31.09      3.10 o 
   7  -1   6       13.19       16.59      5.72 o 
   8  -1   6       65.77       64.94     20.72 o 
   9  -1   6        2.02        3.46      3.55 o 
  10  -1   6       19.21       16.01      5.36 o 
 -11   0   6       10.86       13.19      7.95 o 
 -10   0   6       46.13        4.97     32.89 o 
  -9   0   6        4.52        0.07     37.00 o 
  -8   0   6      102.12       16.76     49.36 o 
  -6   0   6      199.42      193.80      7.18 o 
  -5   0   6       15.13        8.69      2.50 o 
  -4   0   6        1.37        1.59      0.69 o 
  -3   0   6      137.59      132.22      3.32 o 
  -2   0   6      166.15      161.64      3.66 o 
  -1   0   6        6.20        6.99      0.60 o 
   0   0   6       34.08       33.86      1.40 o 
   1   0   6      142.70      140.05      3.30 o 
   2   0   6       20.17       20.02      1.26 o 
   3   0   6       54.19       54.56      3.12 o 
   4   0   6        9.55        8.37      1.30 o 
   5   0   6      147.78      168.00      6.97 o 
   6   0   6      109.24      118.78      9.57 o 
   7   0   6        7.41        5.38      3.93 o 
   8   0   6        0.15        3.54      4.67 o 
   9   0   6       20.69       24.93     10.52 o 
  10   0   6        0.05        1.77      2.16 o 
 -11   1   6       40.19       28.35     15.07 o 
 -10   1   6       24.03       14.96      8.59 o 
  -9   1   6        3.07        4.72     16.48 o 
  -8   1   6        7.87       -0.04     23.16 o 
  -7   1   6        9.50        6.65     35.76 o 
  -4   1   6      395.06      429.05     13.06 o 
  -3   1   6      483.14      535.96     14.27 o 
  -2   1   6      384.39      398.35      9.67 o 
  -1   1   6     1156.12     1266.10     24.89 o 
   0   1   6      470.35      476.33      9.36 o 
   1   1   6      174.03      172.25      4.76 o 
   2   1   6      621.80      656.97     14.88 o 
   3   1   6       28.93       37.06      3.40 o 
   4   1   6      237.82      244.29     12.53 o 
   5   1   6       36.30       37.75      6.86 o 
   6   1   6       28.24       31.87      4.60 o 
   7   1   6       14.09       14.31      3.11 o 
   8   1   6       60.11       63.06      5.21 o 
   9   1   6        1.97        1.62      4.52 o 
  10   1   6       20.94       14.65      3.53 o 
 -10   2   6       10.78        9.81     13.40 o 
  -9   2   6       26.49       18.70     19.32 o 
  -8   2   6       80.83       81.63      6.89 o 
  -7   2   6       70.66       75.84      6.61 o 
  -4   2   6      578.61      592.73     31.23 o 
  -3   2   6      619.82      665.28     34.33 o 
  -2   2   6      361.00      361.57     17.32 o 
  -1   2   6      519.62      510.58     17.73 o 
   0   2   6      178.11      195.69     14.39 o 
   1   2   6      287.77      294.14     10.30 o 
   2   2   6       47.61       56.07      4.85 o 
   3   2   6      381.94      363.64     18.12 o 
   4   2   6       15.30       12.75      4.77 o 
   5   2   6       17.32       14.74      2.51 o 
   6   2   6       16.45       17.54      4.25 o 
   7   2   6       58.07       70.52     13.60 o 
   8   2   6       11.69       10.83      4.31 o 
   9   2   6        1.73        6.13      3.31 o 
  10   2   6       25.42       38.86      4.48 o 
  -9   3   6       21.69       17.98      6.42 o 
  -8   3   6        8.89       13.74      2.96 o 
  -7   3   6      355.72      351.03     16.49 o 
  -6   3   6      104.86      103.12      5.89 o 
  -4   3   6      177.27      173.18     13.56 o 
  -3   3   6      148.76      150.83     12.87 o 
  -2   3   6      143.52      139.73     11.53 o 
  -1   3   6       78.82      107.71     10.15 o 
   0   3   6     1403.74     1481.94     62.13 o 
   1   3   6       60.52       56.46      7.35 o 
   2   3   6      479.89      478.16     33.66 o 
   3   3   6       19.14       19.89      6.02 o 
   4   3   6       16.68       17.62      3.71 o 
   5   3   6       34.15       32.20      3.16 o 
   6   3   6      152.62      152.37      9.73 o 
   7   3   6       61.18       86.15      9.56 o 
   8   3   6       75.13       96.79      9.10 o 
   9   3   6        7.96        5.32      3.15 o 
  -9   4   6        2.57       -0.15      3.88 o 
  -8   4   6       14.90       12.96      2.66 o 
  -7   4   6       30.42       31.69      2.91 o 
  -6   4   6      102.38       97.84      5.01 o 
  -5   4   6      108.07       92.89      5.07 o 
  -4   4   6      385.86      366.10     11.69 o 
  -3   4   6      139.75      128.32      6.37 o 
  -2   4   6      224.56      208.26     16.43 o 
  -1   4   6       94.75       90.32     10.08 o 
   0   4   6       33.62       29.21      6.75 o 
   1   4   6      602.50      592.11     35.47 o 
   2   4   6       32.78       31.31      3.54 o 
   3   4   6       60.48       62.36      4.38 o 
   4   4   6       14.19       13.20      2.38 o 
   5   4   6       96.83       96.72      5.98 o 
   6   4   6       71.60       62.98     10.54 o 
   7   4   6       29.47       35.51      9.26 o 
   8   4   6       10.18        9.45      4.63 o 
  -8   5   6       35.53       34.37      3.10 o 
  -7   5   6       22.06       26.01      2.42 o 
  -6   5   6       92.97       83.06      4.25 o 
  -5   5   6        9.56       10.40      2.18 o 
  -4   5   6       22.46       25.69      2.88 o 
  -3   5   6      101.06       91.43      5.28 o 
  -2   5   6      567.82      519.23     14.80 o 
  -1   5   6      132.68      130.77     10.49 o 
   0   5   6       29.93       31.78      3.22 o 
   1   5   6       26.36       27.17      3.24 o 
   2   5   6      247.09      223.65      8.35 o 
   3   5   6        2.22        2.36      2.21 o 
   4   5   6       24.26       22.01      2.75 o 
   5   5   6        7.34       11.88      4.45 o 
   6   5   6       24.24       30.28      6.55 o 
   7   5   6       17.83       15.08      2.44 o 
  -7   6   6       19.69       21.10      3.10 o 
  -6   6   6       64.40       62.75      3.49 o 
  -5   6   6        3.41        1.32      1.52 o 
  -4   6   6       61.71       65.70      4.60 o 
  -3   6   6      110.50      113.43      6.24 o 
  -2   6   6       68.19       74.84      7.33 o 
  -1   6   6       64.77       61.99      6.63 o 
   0   6   6        8.48       16.44      3.94 o 
   1   6   6       51.45       59.78      4.17 o 
   2   6   6        3.55        2.00      2.11 o 
   3   6   6       78.39       83.75      4.50 o 
   4   6   6        5.95        8.00      2.35 o 
   5   6   6       28.75       28.89      2.93 o 
  -4   7   6        9.84       14.76      3.45 o 
  -3   7   6        4.69        2.56      2.83 o 
  -2   7   6       61.68       68.26      5.60 o 
  -1   7   6       11.19       12.99      3.27 o 
   0   7   6       31.91       34.57      4.08 o 
   1   7   6        5.77       10.75      3.71 o 
   2   7   6       25.91       29.94      4.03 o 
  -8  -5   7       31.60       39.40      4.66 o 
   6  -5   7       30.38       47.79     19.28 o 
  -9  -4   7       12.03       13.79      3.31 o 
  -5  -4   7      200.66      167.33     15.08 o 
   7  -4   7       21.92       18.93      8.27 o 
 -10  -3   7       10.17       11.81      3.08 o 
  -9  -3   7        2.09        4.50      3.06 o 
  -6  -3   7       89.88       81.43      5.99 o 
  -2  -3   7       42.27       41.93      5.33 o 
   4  -3   7       74.39       70.75      5.88 o 
   5  -3   7      126.71      125.24     11.04 o 
   7  -3   7       15.39        5.68     15.69 o 
   8  -3   7        8.62       10.59     14.84 o 
 -11  -2   7        8.70        0.87     32.30 o 
 -10  -2   7       11.55       19.30      3.94 o 
  -9  -2   7       59.30       55.98      6.34 o 
  -7  -2   7        3.68        3.25      2.64 o 
  -6  -2   7       93.88       91.83      6.20 o 
  -5  -2   7      105.81       97.61      5.27 o 
  -4  -2   7      243.76      264.95      9.25 o 
  -3  -2   7       85.34       84.89      4.13 o 
  -2  -2   7      782.82      851.48     25.74 o 
  -1  -2   7      174.21      203.40      9.65 o 
   0  -2   7      145.30      112.72      6.51 o 
   1  -2   7      605.91      616.97     17.99 o 
   2  -2   7      429.66      424.89     14.48 o 
   3  -2   7       55.48       46.83      3.29 o 
   4  -2   7      109.33      119.61      6.00 o 
   5  -2   7       89.04       87.12      5.08 o 
   6  -2   7       51.84       48.89      7.54 o 
   7  -2   7       27.77       30.00      9.41 o 
   8  -2   7       13.22       14.27     15.28 o 
   9  -2   7       21.87       20.47      4.48 o 
 -11  -1   7       25.83        4.03     27.90 o 
 -10  -1   7       35.93        7.57     41.51 o 
  -7  -1   7        2.65        2.09      1.82 o 
  -6  -1   7       52.57       52.63      4.28 o 
  -5  -1   7      217.33      222.59      7.97 o 
  -4  -1   7      327.82      356.60     10.00 o 
  -3  -1   7     1282.38     1376.63     25.82 o 
  -2  -1   7      478.52      533.67     10.93 o 
  -1  -1   7      205.64      202.32      6.29 o 
   0  -1   7      291.01      317.24      7.28 o 
   1  -1   7      211.11      220.19      5.39 o 
   2  -1   7      265.35      267.93      7.97 o 
   3  -1   7       33.45       39.24      4.01 o 
   4  -1   7      172.01      176.47      7.24 o 
   5  -1   7       29.58       27.90      2.84 o 
   6  -1   7       83.05       75.05      4.76 o 
   7  -1   7        5.23        3.62     13.63 o 
   8  -1   7       23.17       26.00     17.48 o 
   9  -1   7        4.07       10.86      3.37 o 
  10  -1   7       11.58       11.10      3.20 o 
 -11   0   7        2.52        2.09      7.13 o 
 -10   0   7       49.67       10.34     31.22 o 
  -9   0   7        4.75       -4.04     36.82 o 
  -8   0   7      112.74       12.72     46.36 o 
  -7   0   7       66.44       12.76     55.16 o 
  -6   0   7      175.86      181.71      9.05 o 
  -5   0   7       52.68       59.21      3.15 o 
  -4   0   7      103.40       76.18      3.14 o 
  -3   0   7       69.02       65.39      2.55 o 
  -2   0   7      164.37      213.31      5.04 o 
  -1   0   7     1136.41     1187.11     18.87 o 
   0   0   7     1450.57     1453.00     23.88 o 
   1   0   7     1710.20     1733.02     30.06 o 
   2   0   7      241.08      242.38      5.89 o 
   3   0   7       58.86       56.46      2.74 o 
   4   0   7      351.93      369.46     15.69 o 
   5   0   7       14.51       17.85      5.37 o 
   6   0   7       22.76       26.83      6.25 o 
   7   0   7        1.20       -4.90      4.90 o 
   8   0   7       12.24       12.65      3.46 o 
   9   0   7        0.17       -2.68      2.69 o 
  10   0   7       17.11       22.75      4.59 o 
 -11   1   7       24.74       25.77     14.33 o 
 -10   1   7       37.28       15.57     10.83 o 
  -9   1   7       43.92       17.53     20.16 o 
  -8   1   7       92.77       45.27     26.12 o 
  -7   1   7        0.33        3.42     19.89 o 
  -4   1   7      324.66      359.98     20.47 o 
  -3   1   7     1299.35     1375.05     32.01 o 
  -2   1   7      469.15      523.74     12.78 o 
  -1   1   7      223.06      223.59      6.05 o 
   0   1   7      279.27      309.72      7.86 o 
   1   1   7      234.72      238.53      6.50 o 
   2   1   7      255.65      259.01      8.11 o 
   3   1   7       30.11       34.29      3.99 o 
   4   1   7      164.27      161.42     12.25 o 
   5   1   7       32.47       27.72      6.05 o 
   6   1   7       87.49       89.43      6.05 o 
   7   1   7        4.93        7.13      2.84 o 
   8   1   7       19.86       17.51      5.63 o 
   9   1   7        4.86        9.33      2.21 o 
  10   1   7        9.20        9.54      3.04 o 
 -10   2   7       12.09       16.18     12.74 o 
  -9   2   7       53.37       37.25     19.46 o 
  -8   2   7       33.68       35.88     20.32 o 
  -7   2   7        4.14        3.06      1.91 o 
  -6   2   7       96.52       84.69      4.98 o 
  -4   2   7      236.22      246.26     16.82 o 
  -3   2   7       83.64       85.35      8.32 o 
  -2   2   7      822.01      903.79     45.71 o 
  -1   2   7      168.48      195.41     12.47 o 
   0   2   7      159.93      140.46      8.95 o 
   1   2   7      596.99      571.79     33.05 o 
   2   2   7      449.68      426.13     23.00 o 
   3   2   7       59.27       62.66      7.14 o 
   4   2   7      123.11      137.66     12.88 o 
   5   2   7       80.55       86.59      4.19 o 
   6   2   7       56.88       66.23      4.34 o 
   7   2   7       28.16       31.65      5.70 o 
   8   2   7       12.59       11.29      5.30 o 
   9   2   7       25.54       16.83      4.05 o 
  -8   3   7        0.59        3.41      2.92 o 
  -7   3   7       52.63       51.28      3.58 o 
  -6   3   7       92.34       90.15     10.46 o 
  -5   3   7       21.80       24.88      2.93 o 
  -4   3   7      109.35      108.00     10.57 o 
  -3   3   7      406.74      440.50     26.88 o 
  -2   3   7       44.49       50.91      7.60 o 
  -1   3   7      115.67      115.60     11.33 o 
   0   3   7       19.12       15.43      4.32 o 
   1   3   7      470.28      495.33     29.81 o 
   2   3   7      156.53      163.60     14.04 o 
   3   3   7      287.08      322.53     22.93 o 
   4   3   7       62.98       60.30      5.45 o 
   5   3   7      116.12      103.17      6.41 o 
   6   3   7        7.14        6.57      3.89 o 
   7   3   7       18.46       21.05      5.70 o 
   8   3   7        5.76       11.76      4.14 o 
   9   3   7        3.15        9.43      3.41 o 
  -9   4   7        9.86        6.13      4.01 o 
  -8   4   7       30.51       38.28      3.86 o 
  -7   4   7       13.87       14.84      2.30 o 
  -6   4   7       47.78       46.44      3.45 o 
  -5   4   7      200.05      183.79      6.90 o 
  -4   4   7      500.08      456.58     11.55 o 
  -3   4   7        4.09        4.39      2.27 o 
  -2   4   7       59.57       55.73      4.53 o 
  -1   4   7       27.95       23.25      3.91 o 
   0   4   7      600.84      563.59     20.35 o 
   1   4   7      233.41      225.14      8.42 o 
   2   4   7      683.94      626.21     17.18 o 
   3   4   7        0.35        2.78      1.98 o 
   4   4   7       65.13       64.72      4.23 o 
   5   4   7       11.78        6.94      2.35 o 
   6   4   7        1.92       -1.98      3.01 o 
  -8   5   7       32.07       39.76      3.08 o 
  -7   5   7       20.74       23.87      2.27 o 
  -6   5   7       19.79       18.47      4.11 o 
  -5   5   7       38.07       41.58      3.69 o 
  -4   5   7        9.36        4.40      2.52 o 
  -3   5   7      263.29      255.10     10.11 o 
  -2   5   7       55.00       56.19      3.78 o 
  -1   5   7      412.27      370.06     12.25 o 
   0   5   7      204.11      190.04      8.08 o 
   1   5   7        2.36        1.41      2.25 o 
   2   5   7       49.55       42.25      3.78 o 
   3   5   7       24.60       19.68      2.66 o 
   4   5   7      117.57      116.89      5.33 o 
   5   5   7       14.30       16.53      4.05 o 
   6   5   7       29.95       37.20     10.07 o 
  -6   6   7       41.56       50.06      4.34 o 
  -5   6   7       29.20       24.63      2.78 o 
  -4   6   7       41.09       44.16      3.65 o 
  -3   6   7       27.51       32.79      3.26 o 
  -2   6   7       33.79       27.38      4.89 o 
  -1   6   7      128.34      139.96      7.48 o 
   0   6   7      255.53      244.61      9.91 o 
   1   6   7       54.45       63.38      4.22 o 
   2   6   7      101.59      107.38      4.98 o 
   3   6   7        8.69       11.50      1.94 o 
   4   6   7       68.22       85.92      9.09 o 
   5   6   7        3.13        6.09      1.90 o 
  -3   7   7       45.38       49.96      4.51 o 
  -2   7   7        0.52        1.38      2.45 o 
  -1   7   7       47.66       57.01      4.88 o 
   0   7   7       26.32       29.83      3.64 o 
   1   7   7       56.27       62.46      5.97 o 
  -8  -5   8       15.39       11.28      2.97 o 
   6  -5   8        7.76        9.48     13.94 o 
  -9  -4   8       29.01       35.52      4.16 o 
  -5  -4   8       86.34       86.58     11.26 o 
   6  -4   8       25.96       34.59     17.73 o 
   7  -4   8       22.76       27.12     14.65 o 
 -10  -3   8       38.04       31.66      3.94 o 
  -9  -3   8       11.20       11.46      3.32 o 
  -6  -3   8      103.92      121.79     11.84 o 
   3  -3   8      333.76      316.35     14.20 o 
   4  -3   8       54.07       50.61      5.30 o 
   6  -3   8        6.99        6.46     15.49 o 
   7  -3   8        0.26        1.35     11.16 o 
   8  -3   8        0.35        3.44      9.18 o 
 -11  -2   8        7.58        6.04     11.09 o 
 -10  -2   8       23.55       22.22      3.82 o 
  -9  -2   8       23.30       18.90      4.09 o 
  -8  -2   8       15.31       13.16      4.06 o 
  -6  -2   8       45.83       40.79      4.50 o 
  -5  -2   8      152.14      156.91      8.88 o 
  -4  -2   8      261.42      249.88      9.10 o 
  -3  -2   8       14.89       15.34      1.94 o 
  -2  -2   8      329.69      310.30     13.43 o 
  -1  -2   8     1230.83     1299.34     53.09 o 
   0  -2   8       43.86       44.64      3.81 o 
   1  -2   8       28.72       35.04      3.33 o 
   2  -2   8      113.58      109.37      6.16 o 
   3  -2   8        3.61        3.94      1.93 o 
   4  -2   8      224.16      235.97      9.30 o 
   5  -2   8       73.92       66.11      4.78 o 
   6  -2   8       39.85       42.90     19.26 o 
   7  -2   8        8.15        9.76     11.61 o 
   8  -2   8        4.63        8.34     12.05 o 
   9  -2   8       21.14       22.44      4.27 o 
 -11  -1   8        8.35       11.56     10.29 o 
 -10  -1   8        0.43        1.26      3.57 o 
  -9  -1   8       66.05       65.79     30.59 o 
  -8  -1   8      117.81      148.69     11.03 o 
  -7  -1   8       22.43       23.79      2.79 o 
  -6  -1   8       74.79       73.46      5.39 o 
  -5  -1   8      165.08      163.19      6.51 o 
  -4  -1   8      119.47      128.93      7.35 o 
  -3  -1   8      168.44      167.16      5.96 o 
  -2  -1   8      547.95      589.38     16.24 o 
  -1  -1   8      377.14      414.41     10.64 o 
   0  -1   8      697.66      815.07     23.84 o 
   1  -1   8      746.13      764.39     23.64 o 
   2  -1   8      172.98      189.42      7.21 o 
   3  -1   8      133.14      130.99      7.77 o 
   4  -1   8        1.49        0.43      1.53 o 
   5  -1   8       41.80       39.23      3.46 o 
   6  -1   8       17.80       13.80      7.89 o 
   7  -1   8       25.53       19.97     15.56 o 
   8  -1   8       35.89       36.65     14.90 o 
   9  -1   8        9.22       11.19      3.16 o 
 -11   0   8        0.15        1.91      2.11 o 
 -10   0   8        6.25        4.29     10.41 o 
  -9   0   8      137.09       19.16     36.04 o 
  -8   0   8       10.69        7.79      7.75 o 
  -7   0   8       19.49       25.50     16.01 o 
  -6   0   8        9.57        6.36      1.97 o 
  -5   0   8       24.26       22.80      2.72 o 
  -4   0   8       14.03       12.73      2.74 o 
  -3   0   8      321.70      350.94      7.93 o 
  -2   0   8      230.45      273.24      6.75 o 
  -1   0   8     1192.50     1312.76     27.42 o 
   0   0   8     1035.69     1080.38     21.54 o 
   1   0   8        0.74        0.61      0.85 o 
   2   0   8      448.07      481.20     12.53 o 
   3   0   8        5.28        4.50      2.13 o 
   4   0   8      247.98      262.74      9.91 o 
   5   0   8       15.99       19.29      5.62 o 
   6   0   8      132.36      122.55      7.58 o 
   7   0   8       15.83       13.07      5.56 o 
   8   0   8        0.30        3.26      2.98 o 
   9   0   8       14.70       10.23      5.95 o 
 -11   1   8        8.32       11.74     12.23 o 
 -10   1   8        0.43       -1.11     17.91 o 
  -9   1   8       64.55       45.80     11.51 o 
  -8   1   8      138.06      122.81     26.83 o 
  -7   1   8       25.88       17.27      5.23 o 
  -3   1   8      159.60      164.03     11.79 o 
  -2   1   8      545.31      567.85     15.94 o 
  -1   1   8      362.27      386.92     10.68 o 
   0   1   8      732.88      817.34     16.37 o 
   1   1   8      700.91      716.68     13.65 o 
   2   1   8      164.16      170.68      7.87 o 
   3   1   8      138.07      129.16     12.03 o 
   4   1   8        1.51       -0.15      3.81 o 
   5   1   8       37.64       42.15      4.04 o 
   6   1   8       18.32       15.21      3.63 o 
   7   1   8       26.41       32.61      3.99 o 
   8   1   8       35.52       43.87      4.07 o 
   9   1   8       11.65       16.86      3.81 o 
 -10   2   8       22.70       20.41     11.52 o 
  -9   2   8       25.68       23.38     15.45 o 
  -8   2   8       17.27        4.24     19.12 o 
  -7   2   8        7.42        9.04      2.25 o 
  -6   2   8       51.92       49.60      3.11 o 
  -4   2   8      262.75      252.01     16.91 o 
  -3   2   8       12.58       14.58      4.75 o 
  -2   2   8      332.60      335.04     20.22 o 
  -1   2   8     1213.37     1308.42     66.63 o 
   0   2   8       27.87       26.34      5.45 o 
   1   2   8       29.75       28.26      5.36 o 
   2   2   8      101.64       94.60      8.38 o 
   3   2   8        3.91        4.09      3.98 o 
   4   2   8      223.50      213.25      6.40 o 
   5   2   8       75.19       78.85      3.92 o 
   6   2   8       32.09       36.90      3.80 o 
   7   2   8        7.57        4.22      2.22 o 
   8   2   8        3.67        6.95      3.50 o 
   9   2   8       22.17       26.35      4.21 o 
  -8   3   8       26.85       34.17      5.01 o 
  -7   3   8       59.73       60.14      3.72 o 
  -6   3   8      113.89      113.99      5.28 o 
  -5   3   8       44.60       42.98      3.24 o 
  -4   3   8      558.97      492.34     17.80 o 
  -3   3   8       40.16       33.88      6.53 o 
  -2   3   8       97.91       92.70     10.48 o 
  -1   3   8      156.08      162.82     14.02 o 
   0   3   8      121.17      129.49     12.37 o 
   1   3   8       37.49       30.39      6.81 o 
   2   3   8      234.05      247.21     18.81 o 
   3   3   8      313.14      277.88      9.27 o 
   4   3   8       53.16       41.76      3.65 o 
   5   3   8       20.07       17.97      3.12 o 
   6   3   8        7.55       10.37      4.09 o 
   7   3   8        1.27        3.22      4.71 o 
   8   3   8        0.40        4.41      3.69 o 
  -9   4   8       27.33       27.00      5.09 o 
  -8   4   8       29.72       27.62      3.37 o 
  -7   4   8       37.45       36.14      3.77 o 
  -6   4   8       18.11       17.01      2.41 o 
  -5   4   8       85.13       82.92      4.47 o 
  -4   4   8       13.59       12.68      2.21 o 
  -3   4   8       58.10       63.95      4.57 o 
  -2   4   8      185.74      168.14      6.33 o 
  -1   4   8       76.64       77.40      5.14 o 
   0   4   8       96.75       90.84      5.48 o 
   1   4   8      159.94      139.43      6.56 o 
   2   4   8       47.89       42.68      3.82 o 
   3   4   8       32.52       33.08      3.06 o 
   4   4   8       63.35       54.89      3.86 o 
   5   4   8       26.34       20.61      2.64 o 
   6   4   8       33.64       30.75      6.99 o 
  -8   5   8       11.78       11.62      1.97 o 
  -7   5   8       49.84       53.71      6.63 o 
  -6   5   8       69.01       74.42     10.36 o 
  -5   5   8       88.64       87.19      4.38 o 
  -4   5   8        6.30        8.44      2.59 o 
  -3   5   8       14.05       13.49      2.93 o 
  -2   5   8      405.22      395.77     11.66 o 
  -1   5   8       84.61       88.92      9.73 o 
   0   5   8       41.37       33.91      3.73 o 
   1   5   8       48.87       47.80      3.96 o 
   2   5   8       32.24       37.30      3.47 o 
   3   5   8       55.64       51.14      3.75 o 
   4   5   8        0.10       -0.22      1.80 o 
   5   5   8       55.01       47.58     12.39 o 
   6   5   8        7.36        7.01      2.24 o 
  -6   6   8        8.80        8.90      1.74 o 
  -5   6   8        1.52        0.59      1.63 o 
  -4   6   8       13.39       14.05      2.34 o 
  -3   6   8       64.26       75.20      4.67 o 
  -2   6   8       17.66       17.31      4.15 o 
  -1   6   8       43.92       52.94      4.62 o 
   0   6   8       96.60      116.82      8.67 o 
   1   6   8       54.93       63.00      4.02 o 
   2   6   8        8.47       13.99      4.01 o 
   3   6   8       24.06       26.97      2.38 o 
   4   6   8       16.69       19.92      3.71 o 
  -2   7   8        1.66        5.44      2.39 o 
  -1   7   8        7.48        6.19      2.45 o 
  -8  -5   9       20.29       18.82      3.31 o 
  -7  -5   9       28.41       23.74      4.04 o 
  -6  -5   9       61.65       46.80      5.71 o 
  -9  -4   9       10.14       10.64      2.99 o 
  -8  -4   9        9.14       10.50      3.32 o 
   6  -4   9       75.94       94.70     23.32 o 
   7  -4   9       33.06       32.15     14.48 o 
 -10  -3   9       22.97       18.87      3.05 o 
  -9  -3   9       21.12       22.48      4.24 o 
  -8  -3   9       58.72       58.35      6.59 o 
  -5  -3   9        3.88        2.82      3.44 o 
   2  -3   9      129.95      117.46      7.58 o 
   3  -3   9      157.58      144.65      8.59 o 
   6  -3   9       19.22       13.08     15.38 o 
   7  -3   9       75.10       85.51     20.63 o 
   8  -3   9        5.89        5.46     10.60 o 
 -10  -2   9       20.64       17.98      4.58 o 
  -9  -2   9       58.68       55.34      6.26 o 
  -8  -2   9       57.00       48.29      6.45 o 
  -7  -2   9       85.27       94.92      9.10 o 
  -6  -2   9      174.51      167.37      9.99 o 
  -5  -2   9       21.60       23.80      3.52 o 
  -4  -2   9       33.96       36.25      4.16 o 
  -3  -2   9      212.42      191.33      7.37 o 
  -2  -2   9      354.02      364.04     12.24 o 
  -1  -2   9      175.13      161.62      6.38 o 
   0  -2   9        1.92        3.18      1.34 o 
   1  -2   9        5.19        5.52      2.11 o 
   2  -2   9       15.86       17.25      2.63 o 
   3  -2   9       81.57       75.92      5.43 o 
   4  -2   9      237.88      241.12      9.73 o 
   5  -2   9      142.60      149.98     14.55 o 
   6  -2   9       76.92       81.90     23.24 o 
   7  -2   9       15.31       18.05     13.44 o 
   8  -2   9       18.31       14.43     12.84 o 
 -11  -1   9       20.07       16.05      8.17 o 
 -10  -1   9       35.18       31.29     10.91 o 
  -9  -1   9       27.18       30.12     15.73 o 
  -8  -1   9       11.66        9.59      3.79 o 
  -7  -1   9       58.77       63.23      4.29 o 
  -6  -1   9      134.80      138.33      6.53 o 
  -5  -1   9       47.43       43.08      4.03 o 
  -4  -1   9       32.37       29.48      3.30 o 
  -3  -1   9      349.61      378.29     12.26 o 
  -2  -1   9       24.26       20.07      1.54 o 
  -1  -1   9       13.03       11.35      2.59 o 
   0  -1   9       52.33       55.52      4.06 o 
   1  -1   9       38.92       43.34      3.26 o 
   2  -1   9      186.36      188.26      7.54 o 
   3  -1   9      355.04      345.15     12.64 o 
   4  -1   9      135.82      132.09      6.31 o 
   5  -1   9       99.76      105.15      5.76 o 
   6  -1   9      101.29      105.46     13.23 o 
   7  -1   9       71.67       77.38     23.32 o 
   8  -1   9       26.11       37.65      6.52 o 
   9  -1   9       21.50       23.99      4.17 o 
 -11   0   9        8.56       16.74     14.90 o 
 -10   0   9       12.97        6.39      9.63 o 
  -9   0   9      142.09       26.70     41.71 o 
  -8   0   9       70.29       10.50     41.68 o 
  -7   0   9      370.79       81.45     66.38 o 
  -6   0   9        1.50       -2.31      3.14 o 
  -5   0   9       18.80       16.07      2.49 o 
  -4   0   9       92.47      111.86      5.55 o 
  -3   0   9        2.57        2.11      1.16 o 
  -2   0   9       37.76       41.33      2.34 o 
  -1   0   9      870.12      884.11     21.41 o 
   0   0   9      175.41      199.87      6.55 o 
   1   0   9      224.65      243.43      8.74 o 
   2   0   9      205.06      197.90      6.72 o 
   3   0   9      270.33      298.38     10.95 o 
   4   0   9       16.20       14.42      5.18 o 
   5   0   9       16.94       17.62      5.03 o 
   6   0   9       72.21       74.13      8.24 o 
   7   0   9       15.30       15.50      5.29 o 
   8   0   9       96.34      123.87      6.75 o 
   9   0   9        4.78        5.52      2.34 o 
 -11   1   9       19.87       19.76     11.08 o 
 -10   1   9       30.52       24.75     18.32 o 
  -9   1   9       32.18       29.18      5.65 o 
  -8   1   9       14.42       17.55      4.93 o 
  -7   1   9       51.79       54.66      6.48 o 
  -6   1   9      152.02      135.35     19.01 o 
  -2   1   9       41.06       40.62      5.79 o 
  -1   1   9       14.29       13.92      4.04 o 
   0   1   9       62.47       77.55      6.97 o 
   1   1   9       34.68       32.86      5.31 o 
   2   1   9      181.43      173.28     12.27 o 
   3   1   9      360.59      329.21     22.07 o 
   4   1   9      132.39      120.99      5.50 o 
   5   1   9      103.27      109.51      5.82 o 
   6   1   9      104.65      113.85      7.76 o 
   7   1   9       68.77       77.80      5.31 o 
   8   1   9       24.78       36.96      7.56 o 
   9   1   9       19.63       15.03      4.48 o 
  -9   2   9       59.18       45.33     17.77 o 
  -8   2   9       63.72       60.74     19.33 o 
  -7   2   9       75.34       79.49      3.77 o 
  -6   2   9      181.58      175.45      6.05 o 
  -5   2   9       12.15       15.20      2.73 o 
  -4   2   9       33.88       36.67      6.32 o 
  -3   2   9      194.00      162.86     14.10 o 
  -2   2   9      354.48      363.11     22.77 o 
  -1   2   9      146.99      129.13     12.43 o 
   0   2   9        2.48        6.23      3.97 o 
   1   2   9       13.57       13.40      4.87 o 
   2   2   9       13.09       11.83      5.31 o 
   3   2   9       78.41       77.82      4.34 o 
   4   2   9      232.44      222.98      6.90 o 
   5   2   9      144.98      159.58      7.81 o 
   6   2   9       73.09       78.21      4.87 o 
   7   2   9       12.69       20.21     10.41 o 
   8   2   9       19.61       18.60      4.17 o 
  -8   3   9       52.44       56.86      5.68 o 
  -7   3   9       43.04       36.81      4.96 o 
  -6   3   9       47.27       41.89      4.33 o 
  -5   3   9        5.29        4.48      1.90 o 
  -4   3   9        1.84        2.34      1.79 o 
  -3   3   9      163.78      149.09      8.32 o 
  -2   3   9      256.10      251.54     18.85 o 
  -1   3   9      145.06      142.27     13.57 o 
   0   3   9      219.39      222.91     17.50 o 
   1   3   9       35.73       33.00      6.75 o 
   2   3   9      130.99      123.43      5.96 o 
   3   3   9      145.27      137.23      6.29 o 
   4   3   9      216.90      187.43      7.84 o 
   5   3   9       28.13       21.73      6.90 o 
  -8   4   9       10.30       12.33      3.06 o 
  -7   4   9        5.39        2.85      2.42 o 
  -6   4   9       14.15       14.27      5.52 o 
  -5   4   9      212.15      208.78      8.98 o 
  -4   4   9      111.78       96.52      4.91 o 
  -3   4   9       34.60       39.37      5.28 o 
  -2   4   9       35.34       33.52      3.01 o 
  -1   4   9       54.40       54.63      4.39 o 
   0   4   9       47.11       48.93      4.21 o 
   1   4   9      176.69      170.15      7.22 o 
   2   4   9      134.11      128.75      6.11 o 
   3   4   9       19.15       18.38      2.65 o 
   4   4   9       53.57       41.35      4.45 o 
   5   4   9       20.77       21.25      2.82 o 
   6   4   9       72.42       99.68      9.84 o 
  -8   5   9       20.50       23.95      2.94 o 
  -7   5   9       30.95       36.57      6.73 o 
  -6   5   9       56.85       61.69      4.24 o 
  -5   5   9        5.18        5.65      4.77 o 
  -4   5   9        5.86        5.75      2.54 o 
  -3   5   9      128.39      129.19      6.02 o 
  -2   5   9        9.31       10.63      3.10 o 
  -1   5   9       82.56       95.40      6.59 o 
   0   5   9       62.55       61.75      4.59 o 
   1   5   9       59.83       58.60      4.26 o 
   2   5   9      120.64      116.02      5.51 o 
   3   5   9       43.55       40.11      3.22 o 
   4   5   9       56.53       48.50      3.26 o 
   5   5   9       10.07       11.87      2.64 o 
   6   5   9       21.33       21.95      3.86 o 
  -6   6   9        5.58        1.65      1.78 o 
  -5   6   9       22.79       22.55      2.38 o 
  -4   6   9       23.89       26.83      2.71 o 
  -3   6   9       31.99       42.22      4.69 o 
  -2   6   9        2.55        4.29      3.19 o 
  -1   6   9       46.49       51.23      4.30 o 
   0   6   9       48.14       53.29      4.13 o 
   1   6   9       17.81       16.37      2.32 o 
   2   6   9        3.90        4.78      1.64 o 
   3   6   9       14.35       15.21      5.03 o 
   4   6   9        1.94        2.34      1.62 o 
  -7  -5  10       46.37       39.53      4.59 o 
  -6  -5  10        9.88        8.17      3.60 o 
   5  -5  10        6.03        9.76     11.86 o 
  -9  -4  10        5.39        6.71      2.55 o 
  -8  -4  10        2.52        6.13      2.94 o 
  -7  -4  10       40.70       38.40      5.38 o 
  -6  -4  10       44.58       39.58      5.44 o 
  -5  -4  10      106.78       90.69      8.42 o 
   6  -4  10        8.04        5.19     12.29 o 
 -10  -3  10        6.93        6.78      2.57 o 
  -9  -3  10       23.46       27.07      4.04 o 
  -8  -3  10        7.76        6.98      3.60 o 
  -7  -3  10       43.59       42.69      6.07 o 
  -6  -3  10       36.38       32.89      5.46 o 
  -5  -3  10        8.13        3.71      3.66 o 
  -4  -3  10       81.41       87.62      5.45 o 
  -1  -3  10       16.58       25.92      3.84 o 
   0  -3  10      104.43      101.68      7.29 o 
   1  -3  10       28.17       27.71      3.90 o 
   2  -3  10       22.72       25.42      3.77 o 
   6  -3  10       75.75       85.86     15.52 o 
   7  -3  10        0.83       -4.43     11.90 o 
 -10  -2  10       40.53       34.15      6.10 o 
  -9  -2  10        2.79        3.51      3.15 o 
  -8  -2  10       40.41       49.38      6.66 o 
  -7  -2  10       90.03       96.96      8.94 o 
  -5  -2  10      118.99      117.14      6.29 o 
  -4  -2  10        7.06        5.62      2.47 o 
  -3  -2  10      188.54      204.08     10.39 o 
  -2  -2  10      199.81      216.90     10.65 o 
  -1  -2  10       90.50       89.97      3.72 o 
   0  -2  10       46.50       54.21      4.62 o 
   1  -2  10      320.21      335.59     15.57 o 
   2  -2  10       23.07       22.76      3.10 o 
   3  -2  10       78.86       77.40      5.61 o 
   6  -2  10      128.35      139.57     18.83 o 
   7  -2  10       18.13       13.96     14.35 o 
   8  -2  10        2.96        6.74     10.54 o 
 -11  -1  10       40.69       45.12     17.76 o 
 -10  -1  10        4.08        2.52      2.92 o 
  -9  -1  10       41.03       37.19     14.20 o 
  -8  -1  10      110.48      117.48      9.54 o 
  -7  -1  10      165.59      178.98     12.49 o 
  -6  -1  10       51.00       56.98      3.35 o 
  -5  -1  10      162.25      158.91      6.05 o 
  -4  -1  10       55.38       58.44      3.17 o 
  -3  -1  10       54.57       62.39      3.17 o 
  -2  -1  10      448.08      464.58     14.39 o 
  -1  -1  10       91.69      105.74      4.39 o 
   0  -1  10      162.98      171.01      8.17 o 
   1  -1  10      845.45      833.16     34.58 o 
   2  -1  10       83.79       78.26      5.16 o 
   3  -1  10       19.22       16.78      2.40 o 
   4  -1  10      206.49      203.72     12.99 o 
   5  -1  10       27.65       25.89      7.24 o 
   6  -1  10      133.89      126.98     19.40 o 
   7  -1  10       43.77       49.62     12.67 o 
   8  -1  10       45.69       55.96      4.91 o 
 -11   0  10        9.13        7.69     13.35 o 
 -10   0  10       22.66       21.98      4.44 o 
  -9   0  10       24.57       17.60      4.37 o 
  -8   0  10        5.17        4.64      3.13 o 
  -7   0  10      277.57      259.16     50.46 o 
  -6   0  10       55.03       43.93     10.20 o 
  -5   0  10       26.10       26.84      3.08 o 
  -4   0  10        4.98        4.67      1.77 o 
  -3   0  10        9.36        9.31      1.65 o 
  -2   0  10       21.84       26.70      2.32 o 
  -1   0  10      529.04      525.75     21.94 o 
   0   0  10       17.57       16.57      2.05 o 
   1   0  10      261.89      262.05      9.72 o 
   2   0  10      527.24      557.23     18.86 o 
   3   0  10      350.39      343.06     22.59 o 
   4   0  10       69.97       77.57      8.19 o 
   5   0  10       51.75       48.97      5.50 o 
   6   0  10       30.85       29.36      4.54 o 
   7   0  10        8.45       11.56      4.82 o 
   8   0  10        0.09       -0.75      2.31 o 
   9   0  10       51.75       20.81     13.76 o 
 -11   1  10       36.32       29.14      8.93 o 
 -10   1  10        4.06       -2.60     14.45 o 
  -9   1  10       43.60       42.29      5.38 o 
  -8   1  10      108.23      108.04     13.74 o 
  -7   1  10      175.37      169.29     21.55 o 
  -6   1  10       55.52       56.91      5.02 o 
  -1   1  10      111.82      121.22     10.46 o 
   0   1  10      136.49      141.59     12.76 o 
   1   1  10      819.31      833.74     45.28 o 
   2   1  10       95.02       84.76      9.48 o 
   3   1  10       15.71       14.73      3.10 o 
   4   1  10      201.07      189.01      7.71 o 
   5   1  10       26.88       22.23      3.30 o 
   6   1  10      134.71      167.26      7.62 o 
   7   1  10       43.31       49.99      4.21 o 
   8   1  10       43.18       48.53     12.98 o 
  -9   2  10        2.54        5.77     12.46 o 
  -8   2  10       43.77       37.86     18.38 o 
  -7   2  10       85.98       90.29      9.88 o 
  -6   2  10       46.14       49.07      3.06 o 
  -5   2  10      127.30      133.62      6.45 o 
  -4   2  10        9.43        8.18      3.21 o 
  -3   2  10      185.51      178.34     15.18 o 
  -2   2  10      177.72      178.43     15.34 o 
  -1   2  10       72.02       63.25      9.43 o 
   0   2  10       58.55       58.82      8.53 o 
   1   2  10      337.53      350.86     23.18 o 
   2   2  10       27.79       30.26      3.61 o 
   3   2  10       68.72       72.16      3.63 o 
   4   2  10      175.35      151.18      5.23 o 
   5   2  10      247.48      262.68     13.61 o 
   6   2  10      125.99      159.27     12.60 o 
   7   2  10       16.65       30.13     15.00 o 
   8   2  10        3.27        5.56      4.06 o 
  -8   3  10        8.66        8.38      3.46 o 
  -7   3  10       36.56       27.44      4.48 o 
  -6   3  10       32.78       30.02      3.85 o 
  -5   3  10        4.71        3.89      2.50 o 
  -4   3  10       85.60       83.04      4.31 o 
  -3   3  10       84.11       76.36      3.50 o 
  -2   3  10      145.85      136.38      4.49 o 
  -1   3  10       13.93       15.82      2.53 o 
   0   3  10      111.35      107.37      4.51 o 
   1   3  10       23.20       21.46      3.07 o 
   2   3  10       15.00       13.33      2.72 o 
   3   3  10      108.32       91.95      5.73 o 
   4   3  10       41.24       36.74      4.55 o 
   5   3  10       11.53        7.85      5.78 o 
  -8   4  10        3.95        1.48      2.49 o 
  -7   4  10       37.81       38.20      6.67 o 
  -6   4  10       35.96       38.05      3.89 o 
  -5   4  10      101.78       94.08      5.18 o 
  -4   4  10      156.76      148.58      6.69 o 
  -3   4  10       82.04       85.72      4.65 o 
  -2   4  10       18.73       20.62      2.60 o 
  -1   4  10       79.17       79.28      5.54 o 
   0   4  10       14.38       10.07      2.54 o 
   1   4  10       31.03       32.93      3.80 o 
   2   4  10       75.68       67.66      4.84 o 
   3   4  10       90.17       86.55      4.65 o 
   4   4  10       34.94       35.93      4.24 o 
   5   4  10       15.29       15.30      5.17 o 
   6   4  10        7.26        9.92      4.66 o 
  -7   5  10       47.65       51.73      4.42 o 
  -6   5  10       10.33        9.58      2.16 o 
  -5   5  10       29.53       30.49      3.22 o 
  -4   5  10       25.88       25.13      2.88 o 
  -3   5  10       30.86       34.85      3.17 o 
  -2   5  10       55.47       63.40      4.11 o 
  -1   5  10       14.62       16.94      3.18 o 
   0   5  10       16.68       20.65      2.94 o 
   1   5  10       25.70       19.67      2.78 o 
   2   5  10       18.08       16.83      2.42 o 
   3   5  10        0.54        0.50      1.69 o 
   4   5  10       23.00       23.91      2.31 o 
   5   5  10        5.80       11.78      2.43 o 
  -5   6  10       21.29       21.57      3.43 o 
  -4   6  10       20.77       21.92      2.38 o 
  -3   6  10        4.47        2.15      2.75 o 
  -2   6  10        7.67        4.07      2.52 o 
  -1   6  10       44.62       45.76      3.85 o 
   0   6  10       32.70       33.42      3.18 o 
   1   6  10       24.40       29.26      2.56 o 
   2   6  10        0.06        2.25      3.00 o 
   3   6  10       43.69       43.31      2.46 o 
  -4  -6  11       26.35       28.92      4.23 o 
  -8  -4  11       36.73       43.74      4.85 o 
  -7  -4  11        6.27        4.44      3.21 o 
  -6  -4  11       68.38       50.10      6.28 o 
  -5  -4  11       64.79       57.37      6.69 o 
   6  -4  11        1.32       -0.80      5.75 o 
  -9  -3  11       15.55       14.15      3.19 o 
  -8  -3  11       16.72       14.78      3.98 o 
  -7  -3  11       27.50       30.87      5.27 o 
  -6  -3  11        4.52        2.47      3.64 o 
  -5  -3  11      420.96      413.52     20.29 o 
  -4  -3  11      104.03      114.09      9.71 o 
  -3  -3  11      604.63      556.66     25.75 o 
  -2  -3  11      113.58      109.32      8.04 o 
  -1  -3  11      107.51      104.14      5.35 o 
   0  -3  11       16.89       16.67      3.95 o 
   1  -3  11        6.25        7.85      3.21 o 
   6  -3  11        1.79        3.83     12.24 o 
   7  -3  11        3.24        4.53      9.64 o 
 -10  -2  11       11.19        9.09      2.59 o 
  -9  -2  11       10.57       15.00      3.49 o 
  -8  -2  11      163.44      186.14     11.52 o 
  -7  -2  11       47.16       48.38      6.57 o 
  -6  -2  11       47.51       38.52      6.11 o 
  -5  -2  11       99.71       97.91      9.54 o 
  -4  -2  11      352.56      350.99     12.84 o 
  -3  -2  11      144.58      150.31      6.00 o 
  -2  -2  11      186.81      200.39      7.35 o 
  -1  -2  11      100.64       98.31      6.51 o 
   0  -2  11      278.96      268.80     12.18 o 
   1  -2  11        3.59        6.39      2.20 o 
   2  -2  11       44.42       39.09      4.38 o 
   5  -2  11       13.04        7.74     13.89 o 
   6  -2  11       76.37       89.02     11.25 o 
   7  -2  11       13.73       20.05     12.27 o 
   8  -2  11       12.19       14.39      3.14 o 
 -10  -1  11       29.37       30.66      6.90 o 
  -9  -1  11       16.01       19.09      4.29 o 
  -8  -1  11       26.32       25.14      7.32 o 
  -7  -1  11      214.62      234.25     13.64 o 
  -6  -1  11      224.91      232.58      7.60 o 
  -5  -1  11      721.06      708.30     17.74 o 
  -4  -1  11       45.12       48.47      3.09 o 
  -3  -1  11      192.13      189.97      6.91 o 
  -2  -1  11       65.51       78.96      6.00 o 
  -1  -1  11       89.78       86.08      5.33 o 
   0  -1  11      151.44      152.80      7.89 o 
   1  -1  11      126.18      123.60      6.90 o 
   2  -1  11        4.58        4.14      1.96 o 
   3  -1  11       29.81       31.96      3.73 o 
   4  -1  11       63.53       72.72     21.10 o 
   5  -1  11       42.38       42.49     17.70 o 
   6  -1  11       16.10       12.12     14.62 o 
   7  -1  11       15.52       13.27      6.18 o 
   8  -1  11        2.88        4.12      2.91 o 
 -10   0  11        4.22        5.90      2.08 o 
  -9   0  11      167.62      183.94      8.07 o 
  -8   0  11       15.21       16.95      4.45 o 
  -7   0  11       14.85        8.39      3.98 o 
  -6   0  11      602.71      591.39     55.35 o 
  -5   0  11        1.48        1.68      2.48 o 
  -1   0  11        7.00        6.12      1.61 o 
   2   0  11      155.11      146.54     13.31 o 
   3   0  11      507.13      299.15     29.28 o 
   4   0  11        0.25       -0.84      3.47 o 
   5   0  11       26.47       28.98      5.75 o 
   6   0  11       14.81       21.37      4.44 o 
   7   0  11        1.20        2.39      2.72 o 
   8   0  11       32.40       36.53      5.62 o 
 -10   1  11       25.35       25.35     13.89 o 
  -9   1  11       16.64       23.63      2.69 o 
  -8   1  11       27.97       30.39      4.06 o 
  -7   1  11      217.79      209.67     25.85 o 
  -6   1  11      242.62      222.83     11.79 o 
  -5   1  11      712.99      683.53     20.20 o 
  -4   1  11       39.98       33.71     14.71 o 
   0   1  11      149.51      151.14     13.04 o 
   1   1  11      119.85      120.14     12.59 o 
   2   1  11        5.12        5.36      2.99 o 
   3   1  11       39.98       38.42      3.00 o 
   4   1  11       69.81       68.98      4.97 o 
   5   1  11       37.21       36.90      4.09 o 
   6   1  11       13.21       16.58      3.17 o 
   7   1  11       13.57       22.91      2.83 o 
   8   1  11        2.05        1.59      3.28 o 
  -9   2  11        8.83        8.75      3.40 o 
  -8   2  11      152.49      151.61     34.43 o 
  -7   2  11       50.33       57.20      7.55 o 
  -6   2  11       36.06       37.25      3.60 o 
  -5   2  11       93.10       94.29      5.16 o 
  -4   2  11      379.65      365.16      9.91 o 
  -3   2  11      141.14      136.08      5.41 o 
  -2   2  11      159.69      165.76     15.23 o 
  -1   2  11      100.89       99.23     12.07 o 
   0   2  11      265.63      232.53      8.64 o 
   1   2  11        3.63        7.22      1.91 o 
   2   2  11       58.57       63.88      3.36 o 
   3   2  11      139.25      130.53      4.94 o 
   4   2  11        2.60        1.64      1.78 o 
   5   2  11       12.32       18.49      2.85 o 
  -7   3  11       33.34       39.03      4.81 o 
  -6   3  11        5.26        5.58      2.74 o 
  -5   3  11      395.82      368.90     12.70 o 
  -4   3  11      109.99      121.57      9.94 o 
  -3   3  11      602.44      572.27     12.07 o 
  -2   3  11      115.00      112.89      4.11 o 
  -1   3  11      114.61      111.43      4.64 o 
   0   3  11       17.47       20.05      2.29 o 
   1   3  11        7.65        5.51      2.39 o 
   2   3  11        3.95        1.90      2.23 o 
   3   3  11       29.54       24.99      3.96 o 
   4   3  11       35.17       29.41      3.97 o 
   5   3  11       13.57       16.20      6.88 o 
  -7   4  11        5.71        4.49      2.71 o 
  -6   4  11       63.82       68.65      4.74 o 
  -5   4  11       65.39       67.45      4.23 o 
  -4   4  11       79.42       87.23      4.92 o 
  -3   4  11       84.75       79.09      7.39 o 
  -2   4  11      105.01      122.29      5.84 o 
  -1   4  11       27.43       22.92      3.50 o 
   0   4  11       76.69       88.20      5.76 o 
   1   4  11        4.75        3.79      2.36 o 
   2   4  11       11.49        9.95      3.23 o 
   3   4  11       23.15       20.66      2.58 o 
   4   4  11       19.77       20.31      2.46 o 
   5   4  11       15.96       16.63      4.92 o 
  -6   5  11        1.79        3.83      1.69 o 
  -5   5  11        1.71        2.23      1.80 o 
  -4   5  11       14.05       14.81      2.28 o 
  -3   5  11      133.02      146.07      5.92 o 
  -2   5  11       54.31       52.45      4.80 o 
  -1   5  11       16.68       15.54      4.36 o 
   0   5  11        0.87       -1.94      1.94 o 
   1   5  11       21.73       15.47      3.45 o 
   2   5  11        2.03        0.41      1.65 o 
   3   5  11        6.81        6.00      1.77 o 
   4   5  11        1.32        6.63      2.32 o 
  -4   6  11       28.16       31.59      3.85 o 
  -3   6  11       10.46        6.85      2.67 o 
  -2   6  11        2.57        2.91      2.10 o 
  -1   6  11        6.43        4.08      2.00 o 
   0   6  11       50.57       47.36      3.31 o 
   1   6  11       25.02       26.44      2.67 o 
   2   6  11       13.15       17.37      3.17 o 
  -8  -4  12        1.96        1.60      1.65 o 
  -7  -4  12       36.37       28.38      4.23 o 
  -6  -4  12        1.70        0.19      3.47 o 
   5  -4  12        7.31        4.52     10.65 o 
  -9  -3  12        9.78       10.39      2.96 o 
  -8  -3  12        6.19        9.48      2.25 o 
  -7  -3  12       73.52       52.93      6.40 o 
  -6  -3  12       36.13       31.53      5.14 o 
  -5  -3  12        9.78        8.81      4.17 o 
  -1  -3  12      202.03      189.13     12.31 o 
   5  -3  12       91.40      102.76     15.03 o 
   6  -3  12        8.37       15.92     11.49 o 
 -10  -2  12       11.60       13.08      2.27 o 
  -9  -2  12      110.31       29.04     14.35 o 
  -8  -2  12        5.04        5.70      3.30 o 
  -7  -2  12       61.03       52.72      4.45 o 
  -6  -2  12       35.21       30.89      5.80 o 
  -5  -2  12       89.46       78.54      8.34 o 
  -4  -2  12        3.78        5.30      1.98 o 
  -3  -2  12      420.47      417.90     13.53 o 
  -2  -2  12       25.57       25.74      3.04 o 
  -1  -2  12       47.03       38.26      4.90 o 
   0  -2  12      374.92      347.39     11.79 o 
   1  -2  12       38.09       41.31      4.39 o 
   5  -2  12        8.16        9.54     14.03 o 
   6  -2  12        1.94        1.92     11.29 o 
   7  -2  12        0.94       -0.52      9.56 o 
 -10  -1  12       10.75       12.24      2.26 o 
  -9  -1  12        2.15        1.67      2.39 o 
  -8  -1  12      140.86      137.55     27.83 o 
  -7  -1  12       98.59       97.98      8.97 o 
  -6  -1  12      325.46      350.30     12.66 o 
  -5  -1  12       93.61       80.55      4.86 o 
  -4  -1  12      407.58      397.05     11.24 o 
  -3  -1  12       61.44       57.98      6.09 o 
  -2  -1  12       27.80       23.46      3.19 o 
  -1  -1  12       42.45       41.07      3.61 o 
   0  -1  12       93.55       89.68      4.60 o 
   1  -1  12      147.90      144.85      6.51 o 
   2  -1  12       73.80       71.77      5.48 o 
   4  -1  12        4.18        2.18      7.28 o 
   5  -1  12       39.71       45.10      8.03 o 
   6  -1  12        1.07        0.26      5.12 o 
   7  -1  12       42.57       44.80      5.40 o 
 -10   0  12       12.40        8.34      3.07 o 
  -9   0  12       18.04       20.86      2.97 o 
  -8   0  12       67.12       77.43      5.67 o 
  -7   0  12      164.05      166.90     17.27 o 
  -6   0  12       12.49       12.41      3.29 o 
  -5   0  12      565.68      560.91     15.72 o 
  -4   0  12      427.31      417.34     20.65 o 
  -3   0  12      349.07      335.80     18.05 o 
   1   0  12       48.61       42.69      5.75 o 
   2   0  12       45.46       33.68      5.79 o 
   3   0  12        0.44       -1.55      4.23 o 
   4   0  12       41.65       40.45      6.25 o 
   5   0  12       36.17       37.10      4.35 o 
   6   0  12       15.04       24.84      5.05 o 
   7   0  12        0.34        3.55      2.50 o 
   8   0  12       12.40        9.08     13.20 o 
 -10   1  12       12.18       11.28      5.55 o 
  -9   1  12        2.18        1.72      3.80 o 
  -8   1  12      134.52      132.10     10.72 o 
  -7   1  12       99.93       86.96      8.29 o 
  -6   1  12      323.68      323.03     11.32 o 
  -5   1  12       88.07       79.64      5.56 o 
  -4   1  12      388.59      384.73     14.25 o 
  -3   1  12       70.92       67.36      4.22 o 
  -2   1  12       19.79       14.07      4.16 o 
  -1   1  12       47.74       48.81      5.90 o 
   0   1  12       80.20       83.56      6.42 o 
   1   1  12      145.20      133.32      5.65 o 
   2   1  12       85.11       81.32      4.21 o 
   3   1  12      126.63      110.88      5.70 o 
   4   1  12        5.86        5.05      2.80 o 
   5   1  12       49.72       52.73      4.50 o 
   6   1  12        0.86        1.91      2.97 o 
   7   1  12       36.87       46.77      5.74 o 
  -8   2  12        5.31        8.57      4.35 o 
  -7   2  12       56.20       56.36      6.21 o 
  -6   2  12       36.73       40.91      4.69 o 
  -5   2  12       87.42       85.25      5.47 o 
  -4   2  12        2.34        1.50      2.09 o 
  -3   2  12      402.81      404.40     15.74 o 
  -2   2  12       24.21       20.40      3.38 o 
  -1   2  12       48.23       42.41      2.99 o 
   0   2  12      344.96      326.21      7.80 o 
   1   2  12       47.16       51.77      4.13 o 
   2   2  12       15.60       14.06      2.08 o 
   3   2  12        9.92        6.59      1.91 o 
   4   2  12       43.46       43.99      3.61 o 
   5   2  12        6.81        4.35      9.95 o 
  -7   3  12       73.52       90.90      9.25 o 
  -6   3  12       34.85       34.24      3.97 o 
  -5   3  12       10.68       14.95      3.15 o 
  -4   3  12       52.80       53.22      5.88 o 
  -3   3  12       35.31       38.37      3.00 o 
  -2   3  12      193.72      171.54      5.68 o 
  -1   3  12      207.67      190.88      7.94 o 
   0   3  12       17.23       17.88      3.13 o 
   1   3  12       46.74       43.15      3.78 o 
   2   3  12       24.60       22.70      3.17 o 
   3   3  12       14.01        9.40      2.96 o 
   4   3  12        0.25        1.41      2.32 o 
   5   3  12       92.43      112.60     10.37 o 
  -6   4  12        2.15        0.08      3.80 o 
  -5   4  12      141.49      139.68      5.88 o 
  -4   4  12        0.97        1.41      2.04 o 
  -3   4  12       29.24       28.10      3.16 o 
  -2   4  12        4.59        5.73      2.74 o 
  -1   4  12       45.68       46.42      4.36 o 
   0   4  12       38.22       41.15      4.42 o 
   1   4  12        2.99       -2.16      2.16 o 
   2   4  12        8.72        7.10      2.29 o 
   3   4  12        4.05        2.22      1.95 o 
   4   4  12       11.14       13.46      2.36 o 
   5   4  12        8.43        3.46      4.10 o 
  -6   5  12       31.00       26.90      4.34 o 
  -5   5  12       17.12       15.17      3.85 o 
  -4   5  12       29.06       42.43      6.36 o 
  -3   5  12       16.22       12.83      3.12 o 
  -2   5  12       23.98       32.45      4.14 o 
  -1   5  12       36.99       35.70      3.43 o 
   0   5  12        8.56        9.13      2.24 o 
   1   5  12        6.87        8.12      1.99 o 
   2   5  12        8.23        6.81      2.39 o 
   3   5  12       40.51       39.29      5.82 o 
   4   5  12        3.64        8.04      3.42 o 
  -3   6  12       11.16       14.67      2.87 o 
  -2   6  12       24.60       23.70      2.52 o 
  -1   6  12       10.88       15.96      2.60 o 
   0   6  12        2.73        2.29      1.60 o 
  -5  -5  13        2.76        4.51      2.43 o 
  -4  -5  13       39.34       40.64      4.73 o 
  -3  -5  13        4.58        6.77      3.38 o 
  -7  -4  13        1.34        4.04      1.85 o 
  -6  -4  13        8.28        7.17      2.26 o 
  -3  -4  13       99.53      107.47      8.83 o 
  -2  -4  13        2.37        1.79      3.53 o 
   5  -4  13       16.07       19.95     10.47 o 
  -8  -3  13        4.00        3.98      2.20 o 
  -7  -3  13        4.16        5.53      2.15 o 
  -6  -3  13       49.76       35.51      5.40 o 
  -5  -3  13       24.56       24.36      5.17 o 
  -3  -3  13      156.78      171.32     11.15 o 
  -2  -3  13        4.91        4.53      3.32 o 
  -1  -3  13      176.30      165.91     11.85 o 
   5  -3  13        3.39        5.20     11.29 o 
   6  -3  13       10.28       11.59      9.71 o 
  -9  -2  13        3.65        2.69      2.11 o 
  -8  -2  13       71.23       63.22      6.89 o 
  -7  -2  13       12.47       10.36      2.56 o 
  -6  -2  13       34.40       28.00      4.52 o 
  -5  -2  13      275.07      271.48     19.95 o 
  -4  -2  13       29.62       27.56      5.08 o 
  -3  -2  13      219.29      239.53     13.13 o 
  -2  -2  13      131.38      111.47      9.90 o 
  -1  -2  13      631.46      597.84     26.95 o 
   0  -2  13       41.58       38.32      6.02 o 
   4  -2  13        7.73        5.97     13.59 o 
   5  -2  13       34.92       35.76     13.26 o 
   6  -2  13        9.42       10.40     10.25 o 
 -10  -1  13        4.49        6.97      2.72 o 
  -9  -1  13       16.09       17.69      2.84 o 
  -8  -1  13       10.25        8.74      4.11 o 
  -7  -1  13      138.51      146.14     12.87 o 
  -6  -1  13       25.03       21.90      3.71 o 
  -5  -1  13       68.73       56.44      4.91 o 
  -4  -1  13        4.28        3.75      2.51 o 
  -3  -1  13      104.96       95.14      6.32 o 
  -2  -1  13      345.78      328.96     11.32 o 
  -1  -1  13       23.70       21.32      2.61 o 
   0  -1  13      152.61      152.32      8.11 o 
   1  -1  13        7.18        1.75      4.24 o 
   3  -1  13       52.19       47.35     28.26 o 
   4  -1  13       84.23       89.86     14.40 o 
   5  -1  13       12.72       16.20      5.89 o 
   6  -1  13        0.99       -2.30      4.21 o 
   7  -1  13        0.06        1.47      2.24 o 
 -10   0  13        4.91        5.34     10.71 o 
  -9   0  13        5.66        6.14      2.08 o 
  -8   0  13       18.04       18.62      3.20 o 
  -7   0  13        0.15       -0.57      2.40 o 
  -6   0  13      243.75      256.60     16.50 o 
  -5   0  13       28.12       29.17      3.39 o 
  -4   0  13      168.27      161.31      6.85 o 
  -3   0  13      355.40      341.93     10.36 o 
  -2   0  13      115.52      123.66      5.98 o 
  -1   0  13        7.70        5.14      3.95 o 
   0   0  13       23.07       17.74      3.72 o 
   1   0  13      185.11      151.54     17.11 o 
   2   0  13       44.03       33.65      5.49 o 
   3   0  13      215.15      178.50     12.02 o 
   4   0  13       29.77       25.97      5.04 o 
   5   0  13       51.36       48.54     11.83 o 
   6   0  13        1.95        4.48      2.68 o 
   7   0  13        3.51        3.58      2.12 o 
 -10   1  13        3.85        7.92      7.94 o 
  -9   1  13       19.61       25.88      3.41 o 
  -8   1  13       10.77       11.73      2.04 o 
  -7   1  13      144.48      141.10     12.85 o 
  -6   1  13       18.65       17.58      3.09 o 
  -5   1  13       61.63       67.85      4.44 o 
  -4   1  13        9.57        9.00      2.29 o 
  -3   1  13       95.21       88.49      4.90 o 
  -2   1  13      354.71      332.66     10.33 o 
  -1   1  13       22.50       20.72      2.93 o 
   0   1  13      147.55      148.98     17.25 o 
   1   1  13        7.02        4.89      2.78 o 
   2   1  13      372.35      321.04      9.38 o 
   3   1  13       51.63       54.11      4.51 o 
   4   1  13       86.12       85.00      5.69 o 
   5   1  13       14.83       22.78      3.68 o 
   6   1  13        1.40        2.51      3.03 o 
   7   1  13        0.18        8.17     10.26 o 
  -8   2  13       70.57       73.75     12.41 o 
  -7   2  13       16.87       15.59      4.92 o 
  -6   2  13       27.78       34.46      6.17 o 
  -5   2  13      306.10      304.36     15.08 o 
  -4   2  13       35.52       35.39      2.98 o 
  -3   2  13      201.49      196.75     14.86 o 
  -2   2  13      127.05      124.31      4.72 o 
  -1   2  13      614.64      584.86     14.01 o 
   0   2  13       39.84       39.83      2.89 o 
   1   2  13       84.51       84.28      3.28 o 
   2   2  13       51.18       55.11      3.16 o 
   3   2  13       66.78       78.84      7.63 o 
   4   2  13        7.50        9.30      9.55 o 
  -7   3  13        2.54        4.12      4.56 o 
  -6   3  13       48.28       47.20      7.44 o 
  -5   3  13       24.10       25.97      6.21 o 
  -4   3  13        0.31       -2.23      4.05 o 
  -3   3  13      154.07      157.40     12.27 o 
  -2   3  13        7.46        3.43      4.30 o 
  -1   3  13      173.72      176.92      7.86 o 
   0   3  13      138.81      142.94      6.95 o 
   1   3  13      165.81      158.27      6.96 o 
   2   3  13       83.98       71.61      4.79 o 
   3   3  13        0.59        0.92      2.35 o 
   4   3  13        3.67        8.31      5.07 o 
   5   3  13        4.26       11.30      5.16 o 
  -6   4  13        7.69       12.89      4.84 o 
  -5   4  13       27.84       34.16      6.20 o 
  -4   4  13        6.71        6.52      3.21 o 
  -3   4  13      101.43       97.10     12.65 o 
  -2   4  13        3.35        4.22      2.79 o 
  -1   4  13      171.06      187.81      8.14 o 
   0   4  13       13.98       12.68      2.61 o 
   1   4  13      111.22      103.59      5.60 o 
   2   4  13       25.47       25.34      4.37 o 
   3   4  13       11.74       10.05      2.40 o 
   4   4  13       37.13       48.14      6.32 o 
  -5   5  13        2.55        1.40      3.21 o 
  -4   5  13       37.31       39.45      3.73 o 
  -3   5  13        3.97        4.02      2.37 o 
  -2   5  13       45.89       52.85      4.27 o 
  -1   5  13       54.29       59.09      3.79 o 
   0   5  13       17.22       19.73      2.37 o 
   1   5  13        1.11        0.45      2.41 o 
   2   5  13       62.37       66.68      3.24 o 
   3   5  13        9.05        9.55      3.29 o 
  -4  -5  14        4.79        5.26      2.78 o 
  -3  -5  14       47.92       46.28      5.75 o 
  -7  -4  14       24.12       28.36      3.50 o 
  -6  -4  14        9.06        5.30      2.63 o 
  -5  -4  14        7.06        2.42      3.09 o 
  -4  -4  14       25.80       31.58      4.72 o 
  -3  -4  14       10.45        3.52      3.93 o 
  -2  -4  14       35.86       48.19      6.51 o 
   4  -4  14        0.32       -0.02      9.68 o 
  -8  -3  14        2.77        2.64      1.98 o 
  -7  -3  14       35.62       28.46      4.83 o 
  -6  -3  14        4.89        4.59      2.26 o 
  -5  -3  14        9.81        9.63      3.13 o 
  -4  -3  14        6.39        5.05      3.22 o 
  -3  -3  14      233.56      259.84     13.99 o 
  -2  -3  14        6.55        5.48      3.49 o 
  -1  -3  14       85.23       79.21      7.67 o 
   4  -3  14        9.33        7.63     11.24 o 
   5  -3  14        7.76       10.55      9.90 o 
  -9  -2  14       17.70       18.66      3.90 o 
  -8  -2  14       14.70       14.61      4.13 o 
  -7  -2  14        2.60        1.88      4.07 o 
  -6  -2  14       27.46       20.01      3.73 o 
  -5  -2  14       13.60       11.74      3.04 o 
  -4  -2  14       28.29       18.64      3.31 o 
  -3  -2  14        2.43        6.10      3.70 o 
  -2  -2  14      134.70      148.31     10.98 o 
  -1  -2  14       16.42       10.05      4.29 o 
   0  -2  14      212.39      204.09     13.53 o 
   4  -2  14       11.64       10.42     12.26 o 
   5  -2  14        8.05        5.64      9.85 o 
   6  -2  14        1.90        3.06     10.34 o 
  -9  -1  14       34.67       43.95      3.34 o 
  -8  -1  14        2.48        1.30      2.55 o 
  -7  -1  14       16.95       16.67      2.81 o 
  -6  -1  14       55.05       54.33      4.89 o 
  -5  -1  14       19.17       21.79      3.41 o 
  -4  -1  14      133.64      130.46      7.76 o 
  -3  -1  14       58.89       57.70      6.83 o 
  -2  -1  14      164.19      162.82     12.34 o 
  -1  -1  14      418.29      405.34     20.23 o 
   0  -1  14       57.93       40.18      6.19 o 
   1  -1  14      197.50      179.84     13.34 o 
   2  -1  14       28.24        7.71      9.31 o 
   3  -1  14        1.86        3.32      8.35 o 
   4  -1  14       17.76       23.13      5.98 o 
   5  -1  14        4.09        6.90      4.47 o 
   6  -1  14       26.67       33.66      4.14 o 
  -9   0  14        0.57        0.23      1.59 o 
  -8   0  14       20.11       23.72      3.01 o 
  -7   0  14       82.09       90.04      5.75 o 
  -6   0  14       35.45       38.61      3.56 o 
  -5   0  14       10.24       11.97      2.64 o 
  -4   0  14      413.24      396.89     11.46 o 
  -3   0  14       23.14       20.53      2.99 o 
  -2   0  14        6.56        3.40      2.85 o 
  -1   0  14       11.93       12.08      3.27 o 
   0   0  14        2.02        3.24      2.85 o 
   1   0  14        8.34       10.70      3.31 o 
   2   0  14      162.09      156.18     16.63 o 
   3   0  14       29.74       21.89      4.26 o 
   4   0  14      155.69      145.58      7.22 o 
   5   0  14       24.08       34.64      4.03 o 
   6   0  14        1.27        0.14      2.96 o 
  -9   1  14       30.45       31.51      4.50 o 
  -8   1  14        2.87        4.46      2.74 o 
  -7   1  14       17.87       17.27      2.62 o 
  -6   1  14       54.09       57.32      3.80 o 
  -5   1  14       13.67       12.71      2.53 o 
  -4   1  14      139.76      136.98      6.68 o 
  -3   1  14       70.30       67.00      4.86 o 
  -2   1  14      172.53      174.33      6.34 o 
  -1   1  14      416.81      387.14      9.84 o 
   0   1  14       56.45       51.59      3.81 o 
   1   1  14      211.23      189.71      6.85 o 
   2   1  14       21.63       20.46      2.83 o 
   3   1  14        0.88        1.04      2.45 o 
   4   1  14       22.40       21.31      3.17 o 
   5   1  14        4.65        8.21      2.57 o 
  -8   2  14        9.78       13.43      4.07 o 
  -7   2  14        2.71        0.35      3.33 o 
  -6   2  14       32.10       34.80      5.84 o 
  -5   2  14       14.42       15.34      5.00 o 
  -4   2  14       36.10       32.81      5.83 o 
  -3   2  14        1.95        1.48      3.33 o 
  -2   2  14      129.23      129.87      5.11 o 
  -1   2  14       12.55       12.04      3.36 o 
   0   2  14      200.30      179.38      6.93 o 
   1   2  14      171.58      158.18     11.40 o 
   2   2  14       34.79       31.92      3.43 o 
   3   2  14       57.70       70.15     10.86 o 
   4   2  14       14.12        8.65     17.96 o 
  -7   3  14       34.16       54.63      6.49 o 
  -6   3  14        4.89        7.38      4.08 o 
  -5   3  14       11.27       15.26      4.94 o 
  -4   3  14        6.40        6.43      4.28 o 
  -3   3  14      239.34      228.88     14.68 o 
  -2   3  14        7.91        7.51      4.20 o 
  -1   3  14       83.49       72.38     13.80 o 
   0   3  14       46.53       40.63      3.92 o 
   1   3  14      119.08      123.56     11.17 o 
   2   3  14      109.48      107.52      6.71 o 
   3   3  14       18.77       10.88     17.65 o 
   4   3  14       11.53        9.83      4.69 o 
  -6   4  14        6.59       10.78      4.23 o 
  -5   4  14        7.10        7.48      3.85 o 
  -4   4  14       24.19       23.65      5.44 o 
  -3   4  14       12.09        6.04      4.50 o 
  -2   4  14       37.70       49.57      4.41 o 
  -1   4  14       36.83       40.58      3.91 o 
   0   4  14      104.30      108.02      6.26 o 
   1   4  14       85.26       90.23      6.78 o 
   2   4  14       11.27        8.25      1.89 o 
   3   4  14       23.96       27.47      5.12 o 
   4   4  14        0.06        0.86      3.39 o 
  -4   5  14        5.07        6.02      3.50 o 
  -3   5  14       48.09       47.58      3.49 o 
  -2   5  14       42.61       46.63      4.75 o 
  -1   5  14       39.77       36.85      3.10 o 
   0   5  14        5.13        7.15      1.69 o 
   1   5  14       18.57       21.40      4.29 o 
  -6  -4  15        9.48        5.40      2.37 o 
  -5  -4  15       18.69       22.54      3.86 o 
  -4  -4  15       13.41       17.06      3.79 o 
  -3  -4  15       12.76       18.50      4.04 o 
  -2  -4  15        3.83        3.91      4.01 o 
  -7  -3  15       72.49       80.62      6.21 o 
  -6  -3  15        2.00        3.89      2.26 o 
  -5  -3  15       21.08       20.71      4.14 o 
  -4  -3  15       19.82       22.52      4.74 o 
  -3  -3  15       15.46       19.03      4.72 o 
  -2  -3  15       35.41       38.59      5.93 o 
  -1  -3  15        9.46       11.50      4.94 o 
   3  -3  15       54.16       78.73     17.01 o 
   4  -3  15        7.13        7.28      5.01 o 
  -8  -2  15       44.57       48.28     10.10 o 
  -7  -2  15       14.33       14.08      2.71 o 
  -6  -2  15        2.95        2.51      2.42 o 
  -5  -2  15       65.88       54.23      4.64 o 
  -4  -2  15        8.24        9.30      4.07 o 
  -3  -2  15       20.82       18.79      4.53 o 
  -2  -2  15       27.64       20.76      5.14 o 
  -1  -2  15       50.68       37.40      5.72 o 
   0  -2  15       33.76       30.77      5.62 o 
   3  -2  15       23.49       29.90      8.68 o 
   4  -2  15       16.89       21.20     12.25 o 
   5  -2  15        8.31        1.21      4.84 o 
  -9  -1  15        9.46       12.08      1.84 o 
  -8  -1  15        2.17        2.85      2.12 o 
  -7  -1  15       16.72       17.23      3.58 o 
  -6  -1  15       17.44       19.73      2.69 o 
  -5  -1  15       40.78       32.39      3.38 o 
  -4  -1  15       37.79       29.11     11.11 o 
  -3  -1  15      108.22      114.97     10.55 o 
  -2  -1  15       71.04       55.73      6.79 o 
  -1  -1  15        8.36        4.01      3.98 o 
   0  -1  15       21.97       16.09      4.33 o 
   1  -1  15       93.19       82.63      8.12 o 
   2  -1  15        2.83        3.72      8.40 o 
   3  -1  15       28.87       24.24      5.00 o 
   4  -1  15        2.26        5.84      4.55 o 
   5  -1  15       32.36       34.72      6.35 o 
  -9   0  15       23.02       32.73      4.09 o 
  -8   0  15       15.12       17.62      2.16 o 
  -7   0  15      101.73      104.80      4.97 o 
  -6   0  15        0.42        2.34      2.14 o 
  -5   0  15       49.11       50.27      3.77 o 
  -4   0  15        1.35        1.64      2.13 o 
  -3   0  15       35.36       34.61      3.93 o 
  -2   0  15       41.50       35.61      4.27 o 
  -1   0  15      126.29      122.70      6.98 o 
   0   0  15       84.90       81.55      5.71 o 
   1   0  15       40.26       34.97      5.02 o 
   2   0  15        2.63        0.00      2.66 o 
   3   0  15        0.10       -2.76      2.76 o 
   4   0  15       33.75       37.81      4.85 o 
   5   0  15       23.90       30.28      4.05 o 
   6   0  15       13.04       20.30      9.59 o 
  -9   1  15       10.80       15.64      8.10 o 
  -8   1  15        1.46        3.74      3.04 o 
  -7   1  15       16.95       16.92      5.36 o 
  -6   1  15       14.26       14.24      3.54 o 
  -5   1  15       39.51       35.12      3.78 o 
  -4   1  15       38.54       37.72      3.20 o 
  -3   1  15      127.00      128.36      5.20 o 
  -2   1  15       68.96       62.10      3.60 o 
  -1   1  15        6.75        8.44      2.21 o 
   0   1  15       22.41       24.82      3.22 o 
   1   1  15       77.57       76.35      3.91 o 
   2   1  15        2.90        4.42      2.36 o 
   3   1  15       35.50       40.05      4.31 o 
   4   1  15        2.60        5.01      2.99 o 
   5   1  15       34.43       60.67     11.94 o 
  -8   2  15       44.54       46.57      5.38 o 
  -7   2  15       11.77       23.72      4.01 o 
  -6   2  15        4.94        7.87      3.71 o 
  -5   2  15       72.66       75.82      7.87 o 
  -4   2  15        4.75        5.80      2.63 o 
  -3   2  15       17.31       15.38      3.12 o 
  -2   2  15       36.55       40.00      4.08 o 
  -1   2  15       51.23       54.31      5.78 o 
   0   2  15       38.34       45.05      6.51 o 
   1   2  15        5.09        6.47      3.15 o 
   2   2  15       12.80       14.92      4.06 o 
   3   2  15       23.06       27.14     17.56 o 
  -7   3  15       71.95       80.34      6.90 o 
  -6   3  15        2.13        4.50      3.55 o 
  -5   3  15       25.59       27.02      5.91 o 
  -4   3  15       19.13       23.62      5.54 o 
  -3   3  15       21.33       19.56      5.36 o 
  -2   3  15       40.06       39.12      6.09 o 
  -1   3  15       10.52        4.83      4.32 o 
   0   3  15        9.70       18.07     12.62 o 
   1   3  15       34.97       36.73      5.55 o 
   2   3  15        2.57       -1.63     15.80 o 
   3   3  15       57.75       56.44     16.60 o 
   4   3  15        7.64       13.48      4.49 o 
  -5   4  15       15.93       19.84      4.40 o 
  -4   4  15       12.44       13.75      4.14 o 
  -3   4  15       15.29       13.51      4.24 o 
  -2   4  15        4.47        5.88      3.58 o 
  -1   4  15       46.02       49.05      3.88 o 
   0   4  15       31.02       31.11      4.49 o 
   1   4  15        0.82        4.25      2.01 o 
   2   4  15       32.08       33.06      6.67 o 
  -2   5  15       28.81       26.98      4.06 o 
  -1   5  15       27.49       28.44      4.14 o 
  -4  -4  16        1.45        2.48      2.81 o 
  -3  -4  16       10.08        7.84      3.40 o 
  -6  -3  16       28.54       32.31      4.20 o 
  -5  -3  16        9.78       10.93      3.53 o 
  -4  -3  16       25.91       25.72      4.74 o 
  -3  -3  16       14.12       12.01      4.48 o 
  -2  -3  16        4.96        1.53      3.62 o 
  -1  -3  16       51.66       51.10      7.34 o 
  -7  -2  16       23.78       27.47      2.50 o 
  -6  -2  16        0.46        2.56      2.15 o 
  -5  -2  16       26.15       27.85      3.59 o 
  -4  -2  16       32.24       28.55      5.08 o 
  -3  -2  16       19.51       19.29      4.80 o 
  -2  -2  16        1.27        0.69      3.70 o 
  -1  -2  16       68.32       60.62      7.23 o 
   0  -2  16       46.17       47.60      7.26 o 
   2  -2  16        0.58        5.03      7.73 o 
   3  -2  16        3.68        6.09     24.12 o 
   4  -2  16       17.43       15.98      4.87 o 
  -8  -1  16       10.31       11.97      2.13 o 
  -7  -1  16        0.43        1.39      1.96 o 
  -6  -1  16       28.39       32.47      3.02 o 
  -5  -1  16        3.61        4.17      2.24 o 
  -4  -1  16        6.76        6.33      2.47 o 
  -3  -1  16       23.66       17.03      4.49 o 
  -2  -1  16       52.49       44.94      6.29 o 
  -1  -1  16       11.12        8.44      3.88 o 
   0  -1  16        0.85        6.05      3.03 o 
   1  -1  16      112.29       89.93     28.68 o 
   2  -1  16       14.18       15.45      7.22 o 
   3  -1  16       26.85       21.84      4.90 o 
   4  -1  16       16.85       25.90      6.46 o 
  -8   0  16        9.75       12.72      3.30 o 
  -7   0  16        1.87        3.79      3.22 o 
  -6   0  16        0.52        2.89      2.11 o 
  -5   0  16       40.08       27.82      3.33 o 
  -4   0  16        0.68       -1.15      2.52 o 
  -3   0  16        3.58        2.80      2.28 o 
  -2   0  16        5.48        5.27      2.63 o 
  -1   0  16        6.58        4.38      2.67 o 
   0   0  16       44.10       48.98      4.40 o 
   1   0  16       58.39       57.40      4.60 o 
   2   0  16        6.49        4.94      2.91 o 
   3   0  16       96.10       91.01      5.32 o 
   4   0  16        7.50        7.81      2.48 o 
   5   0  16        2.84        9.38      8.68 o 
  -8   1  16       14.36       20.19      4.37 o 
  -7   1  16        0.59       -2.97      2.97 o 
  -6   1  16       28.18       42.04      6.17 o 
  -5   1  16        3.70        2.84      1.82 o 
  -4   1  16       11.49       11.09      2.16 o 
  -3   1  16       22.84       22.12      2.38 o 
  -2   1  16       61.75       62.93      3.44 o 
  -1   1  16       13.73       10.97      2.54 o 
   0   1  16        2.87        2.63      1.86 o 
   1   1  16      104.90      103.20      4.41 o 
   2   1  16        9.92        9.29      2.45 o 
   3   1  16       30.69       38.33      4.88 o 
   4   1  16       18.49       26.76      9.04 o 
  -7   2  16       22.79       17.58      4.02 o 
  -6   2  16        0.56       -2.11      3.12 o 
  -5   2  16       29.57       40.41      3.73 o 
  -4   2  16       31.18       32.13      3.77 o 
  -3   2  16       20.98       26.82      5.42 o 
  -2   2  16        1.85        3.56      2.14 o 
  -1   2  16       70.45       67.52      9.79 o 
   0   2  16       50.86       51.85      4.53 o 
   1   2  16       33.47       51.21      4.85 o 
   2   2  16        0.75       -0.79     15.02 o 
   3   2  16        5.28       -0.92     13.19 o 
  -6   3  16       28.07       27.98      4.57 o 
  -5   3  16        9.42       14.38      3.99 o 
  -4   3  16       25.49       34.64      5.91 o 
  -3   3  16       13.97       16.35      7.53 o 
  -2   3  16        2.21       -2.11      3.39 o 
  -1   3  16       51.45       46.02      6.14 o 
   0   3  16       26.22       21.20      5.12 o 
   1   3  16       16.26       12.39     15.05 o 
   2   3  16       79.30       79.17     20.18 o 
   3   3  16       24.74       32.12      5.11 o 
  -4   4  16        1.48        2.17      2.82 o 
  -3   4  16       10.61       15.63      3.83 o 
  -2   4  16       13.55        7.97      4.78 o 
  -1   4  16       66.81       65.71      6.16 o 
   0   4  16       59.44       57.72      5.74 o 
   1   4  16       23.59       22.46      4.20 o 
  -5  -3  17       13.45       18.53      3.51 o 
  -4  -3  17        3.56        5.53      3.01 o 
  -3  -3  17       19.78       26.51      4.80 o 
  -2  -3  17        8.61        8.08      3.79 o 
  -6  -2  17        1.63        4.96      2.31 o 
  -5  -2  17       30.19       34.89      4.34 o 
  -4  -2  17        2.44        1.09      7.46 o 
  -3  -2  17       61.52       58.06      6.65 o 
  -2  -2  17       38.24       47.06      6.18 o 
  -1  -2  17       10.30        8.57      4.04 o 
   0  -2  17       19.47        2.16      8.57 o 
   1  -2  17       16.29        9.87      7.59 o 
   2  -2  17        7.61       13.70      6.88 o 
   3  -2  17       19.35       14.60      4.27 o 
  -7  -1  17       35.09       35.16      5.50 o 
  -6  -1  17        5.68        5.55      2.30 o 
  -5  -1  17       24.26       27.86      3.38 o 
  -4  -1  17        5.50        6.12      3.64 o 
  -3  -1  17        4.65        9.28      3.13 o 
  -2  -1  17       43.40       34.95      4.04 o 
  -1  -1  17        2.18        2.91      3.12 o 
   0  -1  17       18.50       14.54      3.50 o 
   1  -1  17        3.16        1.32      3.50 o 
   2  -1  17       17.39       20.93      4.27 o 
   3  -1  17        4.23        4.49      2.68 o 
  -7   0  17        1.03        1.61      3.15 o 
  -6   0  17        3.76        5.85      1.92 o 
  -5   0  17      107.06      111.77      4.67 o 
  -4   0  17       33.85       34.92      2.99 o 
  -3   0  17       25.11       24.83      3.81 o 
  -2   0  17        3.51        5.57      2.50 o 
  -1   0  17       84.97       85.34      4.63 o 
   0   0  17        0.24        1.59      2.68 o 
   1   0  17        0.65        0.82      1.94 o 
   2   0  17        3.95        3.81      2.49 o 
   3   0  17       71.13       86.21      9.11 o 
   4   0  17        0.27        4.61      8.50 o 
  -7   1  17       38.00       44.48      3.22 o 
  -6   1  17        5.53        6.75      4.03 o 
  -5   1  17       22.90       34.59      4.39 o 
  -4   1  17        4.27        6.77      1.97 o 
  -3   1  17        4.36        8.05      2.38 o 
  -2   1  17       44.25       46.38      4.51 o 
  -1   1  17        3.33        4.28      1.88 o 
   0   1  17       18.39       22.89      2.43 o 
   1   1  17        3.97        9.18      3.27 o 
   2   1  17       16.29       22.74      5.41 o 
   3   1  17        4.37        4.69      6.54 o 
  -6   2  17        1.72       -1.02      2.68 o 
  -5   2  17       30.97       41.74      6.08 o 
  -4   2  17        2.82        3.84      3.86 o 
  -3   2  17       63.31       74.72      5.77 o 
  -2   2  17       40.31       45.60      7.85 o 
  -1   2  17        7.49       11.16      2.42 o 
   0   2  17       19.06       25.20     17.09 o 
   1   2  17       18.90       15.56     13.28 o 
   2   2  17        8.30        3.28     12.57 o 
  -5   3  17       11.08       10.37      3.22 o 
  -4   3  17        3.17        9.32      3.40 o 
  -3   3  17       19.58       25.80      4.72 o 
  -2   3  17        6.99        9.69      4.97 o 
  -1   3  17        4.85        1.09      3.60 o 
   0   3  17       20.36       18.53      4.40 o 
   1   3  17       16.62       12.05     11.50 o 
  -3  -3  18       39.34       47.45      5.03 o 
  -5  -2  18        1.66        5.23      2.43 o 
  -4  -2  18       28.43       38.07      9.21 o 
  -3  -2  18        0.09        1.30      2.44 o 
  -2  -2  18        3.20        8.74      2.84 o 
  -1  -2  18        5.57        4.62      2.86 o 
   0  -2  18        7.21       10.01      4.01 o 
   1  -2  18        2.85        3.86      3.05 o 
  -6  -1  18        6.99        7.36      1.74 o 
  -5  -1  18        1.84        0.44      2.07 o 
  -4  -1  18       13.63       15.46      3.37 o 
  -3  -1  18       65.82       69.68      5.17 o 
  -2  -1  18        4.67        5.24      3.67 o 
  -1  -1  18       26.60       31.70      5.63 o 
   0  -1  18        5.03        8.22      2.74 o 
   1  -1  18       28.59       28.27      3.59 o 
   2  -1  18        5.25        6.24      2.48 o 
  -6   0  18       20.07       24.94      4.52 o 
  -5   0  18        0.33        2.50      1.54 o 
  -4   0  18       28.50       32.63      2.47 o 
  -3   0  18        5.76       12.66      4.09 o 
  -2   0  18        0.19        0.53      2.21 o 
  -1   0  18       14.71       17.10      3.23 o 
   0   0  18       21.88       21.92      2.32 o 
   1   0  18        6.87        6.06      2.21 o 
   2   0  18       10.18       17.76      2.22 o 
  -6   1  18        7.75       11.05      2.11 o 
  -5   1  18        3.84        5.37      2.02 o 
  -4   1  18       13.60       25.25      3.94 o 
  -3   1  18       65.18       71.79      7.89 o 
  -2   1  18        4.78        1.40      2.56 o 
  -1   1  18       30.15       35.93      3.69 o 
   0   1  18        3.97        1.22      2.92 o 
   1   1  18       23.78       27.17      3.50 o 
  -5   2  18        1.80        2.08      3.03 o 
  -4   2  18       32.80       31.16      9.73 o 
  -3   2  18        0.06       -0.98      3.09 o 
  -2   2  18        3.86        5.66      3.93 o 
  -1   2  18        5.52       -0.05     13.46 o 
   0   2  18        8.02        7.07     13.48 o 
   1   2  18        3.22        1.62     12.38 o 
  -3   3  18       42.07       33.01      4.89 o 
  -2   3  18        4.27        9.05      4.19 o 
  -1   3  18       34.05       44.36     13.81 o 
  -3  -2  19        5.50        7.76      6.36 o 
  -2  -2  19       19.38       11.71      6.65 o 
  -4  -1  19        1.02       -0.55      1.66 o 
  -3  -1  19       55.23       56.34      4.56 o 
  -2  -1  19        7.28        6.67      2.65 o 
  -1  -1  19       13.75       12.94      2.08 o 
   0  -1  19        5.08        4.97      2.18 o 
  -5   0  19       32.60       36.94      4.54 o 
  -4   0  19       21.46       22.51      4.39 o 
  -3   0  19        0.24        0.57      1.82 o 
  -2   0  19       19.93       22.81      2.11 o 
  -1   0  19        1.17        3.96      2.46 o 
   0   0  19       23.01       17.02      3.53 o 
   1   0  19        1.51        3.08      2.57 o 
  -4   1  19        1.70        6.07      3.44 o 
  -3   1  19       54.88       61.69     15.44 o 
  -2   1  19        8.22       12.93      3.41 o 
  -1   1  19       12.93       13.35      2.45 o 
   0   1  19        6.61        6.64     11.87 o 
  -2   2  19       16.77       25.64     12.90 o 
                                                 
